# Supplementary material for: Comparative analyses of structural features and scaffold diversity for purchasable compound libraries
Source: J Cheminform. 2017 Apr 21;9:25. doi: 10.1186/s13321-017-0212-4 (PMC5400773; doi:10.1186/s13321-017-0212-4)
Supplement: Supplementary file 1 — Additional file 1: File S1. Studied structures in the SAR map.zip. [file 13321_2017_212_MOESM1_ESM.zip]

Archive with 4 entries (3 files):
- Studied structures/
- Studied structures/12standard_st1.sdf
- Studied structures/12standard_st1_sub10_tagged.sdf
- Studied structures/Readme.txt
