# Supplementary material for: Comparative analyses of structural features and scaffold diversity for purchasable compound libraries
Source: J Cheminform. 2017 Apr 21;9:25. doi: 10.1186/s13321-017-0212-4 (PMC5400773; doi:10.1186/s13321-017-0212-4)
Supplement: Supplementary file 1 — Additional file 1: File S1. Studied structures in the SAR map.zip. [file 13321_2017_212_MOESM1_ESM.zip › Studied structures/12standard_st1_sub10_tagged.sdf]

4-chloro-1-methyl-1H-indazole-3-carbonitrile
  SciTegic04051715162D

 19 20  0  0  0  0            999 V2000
    4.2417    2.3833    0.0000 C   0  0
    3.6292    2.8333    0.0000 N   0  0
    4.0042    1.6708    0.0000 C   0  0
    3.0292    2.3833    0.0000 N   0  0
    3.2542    1.6708    0.0000 C   0  0
    4.9542    2.6208    0.0000 C   0  0
    5.6667    2.8458    0.0000 N   0  0
    4.3792    1.0208    0.0000 C   0  0
    2.3125    2.6208    0.0000 C   0  0
    5.1292    1.0208    0.0000 Cl  0  0
    2.8792    1.0208    0.0000 C   0  0
    3.2542    0.3708    0.0000 C   0  0
    4.0042    0.3708    0.0000 C   0  0
    1.5384    1.9877    0.0000 H   0  0
    2.1645    3.6098    0.0000 H   0  0
    1.3815    2.9858    0.0000 H   0  0
    1.8792    1.0208    0.0000 H   0  0
    2.7541   -0.4951    0.0000 H   0  0
    4.5043   -0.4951    0.0000 H   0  0
  2  1  2  0
  3  1  1  0
  4  2  1  0
  5  3  1  0
  6  1  1  0
  7  6  3  0
  8  3  2  0
  9  4  1  0
 10  8  1  0
 11  5  2  0
 12 13  2  0
 13  8  1  0
  5  4  1  0
 11 12  1  0
  9 14  1  0
  9 15  1  0
  9 16  1  0
 11 17  1  0
 12 18  1  0
 13 19  1  0
M  END
> <Name>
4-chloro-1-methyl-1H-indazole-3-carbonitrile

> <ID>
4027826

> <RB>
0

> <clogP>
2.31

> <Supplier>
ChemBridge

> <tPSA>
41.61

> <Hacc>
2

> <Hdon>
0

> <logSw>
-1.537

> <Library>
ExpressPick

> <Molecular_Weight>
191.61703

> <NumQueries>
10

> <NumQueriesMapped>
1

> <QueriesMapped>
N-[1-(1-cyclopropylethyl)-4-methyl-1H-pyrazol-5-yl]-2-(2H-indazol-2-yl)acetamide

> <categories>
1.2

$$$$
1-(4-chloro-1-methyl-1H-indazol-3-yl)methanamine
  SciTegic04051715162D

 23 24  0  0  0  0            999 V2000
    3.1042    2.9875    0.0000 N   0  0
    2.8042    2.3000    0.0000 C   0  0
    3.3625    1.8000    0.0000 C   0  0
    3.8542    2.9083    0.0000 N   0  0
    4.0125    2.1750    0.0000 C   0  0
    3.3625    1.0500    0.0000 C   0  0
    2.0667    2.1458    0.0000 C   0  0
    4.3542    3.4708    0.0000 C   0  0
    2.7125    0.6750    0.0000 Cl  0  0
    1.5667    2.7083    0.0000 N   0  0
    4.6542    1.8000    0.0000 C   0  0
    4.6542    1.0500    0.0000 C   0  0
    4.0125    0.6750    0.0000 C   0  0
    1.7531    1.1963    0.0000 H   0  0
    1.0874    1.9434    0.0000 H   0  0
    5.3424    3.3176    0.0000 H   0  0
    3.9790    4.3978    0.0000 H   0  0
    4.9703    4.2585    0.0000 H   0  0
    0.5876    2.5047    0.0000 H   0  0
    1.8837    3.6567    0.0000 H   0  0
    5.5215    2.2977    0.0000 H   0  0
    5.5215    0.5523    0.0000 H   0  0
    4.0153   -0.3250    0.0000 H   0  0
  2  1  2  0
  3  2  1  0
  4  1  1  0
  5  4  1  0
  6  3  2  0
  7  2  1  0
  8  4  1  0
  9  6  1  0
 10  7  1  0
 11  5  2  0
 12 11  1  0
 13  6  1  0
  3  5  1  0
 13 12  2  0
  7 14  1  0
  7 15  1  0
  8 16  1  0
  8 17  1  0
  8 18  1  0
 10 19  1  0
 10 20  1  0
 11 21  1  0
 12 22  1  0
 13 23  1  0
M  END
> <Name>
1-(4-chloro-1-methyl-1H-indazol-3-yl)methanamine

> <ID>
4028686

> <RB>
1

> <clogP>
1.468

> <Supplier>
ChemBridge

> <tPSA>
43.84

> <Hacc>
2

> <Hdon>
1

> <logSw>
0.772

> <Library>
ExpressPick

> <Molecular_Weight>
195.64879

> <NumQueries>
10

> <NumQueriesMapped>
1

> <QueriesMapped>
N-[1-(1-cyclopropylethyl)-4-methyl-1H-pyrazol-5-yl]-2-(2H-indazol-2-yl)acetamide

> <categories>
1.2

$$$$
5-methyl-1H-indazole-3-carboxylic acid hydrate
  SciTegic04051715162D

 21 22  0  0  0  0            999 V2000
    1.2042   -1.2125    0.0000 C   0  0
    1.6917   -1.8792    0.0000 N   0  0
    0.4167   -1.4750    0.0000 C   0  0
    1.2042   -2.5542    0.0000 N   0  0
    1.4542   -0.4250    0.0000 C   0  0
    0.4167   -2.3042    0.0000 C   0  0
   -0.3000   -1.0625    0.0000 C   0  0
    0.8917    0.1875    0.0000 O   0  0
   -0.3000   -2.7167    0.0000 C   0  0
    2.2542   -0.2417    0.0000 O   0  0
   -1.0125   -1.4750    0.0000 C   0  0
   -1.0125   -2.3042    0.0000 C   0  0
   -1.7250   -1.0667    0.0000 C   0  0
    1.5178   -3.5038    0.0000 H   0  0
   -0.3013   -0.0625    0.0000 H   0  0
   -0.3013   -3.7167    0.0000 H   0  0
    2.5523    0.7128    0.0000 H   0  0
   -1.8788   -2.8037    0.0000 H   0  0
   -2.5898   -1.5688    0.0000 H   0  0
   -1.7236   -0.0667    0.0000 H   0  0
   -2.5912   -0.5670    0.0000 H   0  0
  2  1  2  0
  3  1  1  0
  4  2  1  0
  5  1  1  0
  6  3  1  0
  7  3  2  0
  8  5  2  0
  9  6  2  0
 10  5  1  0
 11  7  1  0
 12 11  2  0
 13 11  1  0
  6  4  1  0
  9 12  1  0
  4 14  1  0
  7 15  1  0
  9 16  1  0
 10 17  1  0
 12 18  1  0
 13 19  1  0
 13 20  1  0
 13 21  1  0
M  END
> <Name>
5-methyl-1H-indazole-3-carboxylic acid hydrate

> <ID>
4006004

> <RB>
1

> <clogP>
2.421

> <Supplier>
ChemBridge

> <tPSA>
65.98

> <Hacc>
3

> <Hdon>
2

> <logSw>
-1.919

> <Library>
ExpressPick

> <Molecular_Weight>
176.17201

> <NumQueries>
10

> <NumQueriesMapped>
1

> <QueriesMapped>
N-[1-(1-cyclopropylethyl)-4-methyl-1H-pyrazol-5-yl]-2-(2H-indazol-2-yl)acetamide

> <categories>
1.2

$$$$
1-ethyl-1H-indazol-3-amine
  SciTegic04051715162D

 23 24  0  0  0  0            999 V2000
    5.4167    1.8958    0.0000 N   0  0
    4.7292    2.1958    0.0000 C   0  0
    5.3417    1.1458    0.0000 N   0  0
    4.2292    1.6458    0.0000 C   0  0
    4.6042    0.9958    0.0000 C   0  0
    4.5792    2.9333    0.0000 N   0  0
    5.9000    0.6458    0.0000 C   0  0
    3.4792    1.6458    0.0000 C   0  0
    4.2292    0.3458    0.0000 C   0  0
    6.6125    0.8750    0.0000 C   0  0
    3.1042    0.9958    0.0000 C   0  0
    3.4792    0.3458    0.0000 C   0  0
    3.6459    3.2923    0.0000 H   0  0
    5.3654    3.5513    0.0000 H   0  0
    5.6920   -0.3323    0.0000 H   0  0
    4.9493    0.3356    0.0000 H   0  0
    2.9791    2.5117    0.0000 H   0  0
    4.7293   -0.5201    0.0000 H   0  0
    7.3524    0.2022    0.0000 H   0  0
    6.8213    1.8529    0.0000 H   0  0
    7.5645    1.1812    0.0000 H   0  0
    2.1042    0.9958    0.0000 H   0  0
    2.9791   -0.5201    0.0000 H   0  0
  2  1  2  0
  3  1  1  0
  4  2  1  0
  5  3  1  0
  6  2  1  0
  7  3  1  0
  8  4  1  0
  9  5  1  0
 10  7  1  0
 11  8  2  0
 12  9  2  0
  5  4  2  0
 12 11  1  0
  6 13  1  0
  6 14  1  0
  7 15  1  0
  7 16  1  0
  8 17  1  0
  9 18  1  0
 10 19  1  0
 10 20  1  0
 10 21  1  0
 11 22  1  0
 12 23  1  0
M  END
> <Name>
1-ethyl-1H-indazol-3-amine

> <ID>
4027795

> <RB>
1

> <clogP>
1.385

> <Supplier>
ChemBridge

> <tPSA>
43.84

> <Hacc>
1

> <Hdon>
1

> <logSw>
-0.049

> <Library>
ExpressPick

> <Molecular_Weight>
161.20373

> <NumQueries>
10

> <NumQueriesMapped>
1

> <QueriesMapped>
N-[1-(1-cyclopropylethyl)-4-methyl-1H-pyrazol-5-yl]-2-(2H-indazol-2-yl)acetamide

> <categories>
1.2

$$$$
1-propyl-1H-indazol-3-amine
  SciTegic04051715162D

 26 27  0  0  0  0            999 V2000
    2.5542    1.9083    0.0000 N   0  0
    1.8667    2.2125    0.0000 C   0  0
    2.4792    1.1583    0.0000 N   0  0
    1.3667    1.6583    0.0000 C   0  0
    1.7417    1.0083    0.0000 C   0  0
    1.7167    2.9458    0.0000 N   0  0
    3.0375    0.6583    0.0000 C   0  0
    0.6167    1.6583    0.0000 C   0  0
    1.3667    0.3583    0.0000 C   0  0
    3.7500    0.8958    0.0000 C   0  0
    0.2417    1.0083    0.0000 C   0  0
    0.6167    0.3583    0.0000 C   0  0
    4.3042    0.3875    0.0000 C   0  0
    0.7842    3.3070    0.0000 H   0  0
    2.5047    3.5614    0.0000 H   0  0
    2.8346   -0.3209    0.0000 H   0  0
    2.0877    0.3456    0.0000 H   0  0
    0.1166    2.5242    0.0000 H   0  0
    1.8668   -0.5076    0.0000 H   0  0
    3.9587    1.8738    0.0000 H   0  0
    3.0046    1.5624    0.0000 H   0  0
   -0.7583    1.0083    0.0000 H   0  0
    0.1166   -0.5076    0.0000 H   0  0
    4.0854   -0.5883    0.0000 H   0  0
    5.2575    0.6897    0.0000 H   0  0
    5.0412   -0.2884    0.0000 H   0  0
  2  1  2  0
  3  1  1  0
  4  2  1  0
  5  3  1  0
  6  2  1  0
  7  3  1  0
  8  4  1  0
  9  5  1  0
 10  7  1  0
 11  8  2  0
 12  9  2  0
 13 10  1  0
  5  4  2  0
 12 11  1  0
  6 14  1  0
  6 15  1  0
  7 16  1  0
  7 17  1  0
  8 18  1  0
  9 19  1  0
 10 20  1  0
 10 21  1  0
 11 22  1  0
 12 23  1  0
 13 24  1  0
 13 25  1  0
 13 26  1  0
M  END
> <Name>
1-propyl-1H-indazol-3-amine

> <ID>
4027697

> <RB>
2

> <clogP>
1.914

> <Supplier>
ChemBridge

> <tPSA>
43.84

> <Hacc>
1

> <Hdon>
1

> <logSw>
0.189

> <Library>
ExpressPick

> <Molecular_Weight>
175.23031

> <NumQueries>
10

> <NumQueriesMapped>
1

> <QueriesMapped>
N-[1-(1-cyclopropylethyl)-4-methyl-1H-pyrazol-5-yl]-2-(2H-indazol-2-yl)acetamide

> <categories>
1.2

$$$$
3-(1H-indazol-1-yl)propan-1-amine
  SciTegic04051715162D

 26 27  0  0  0  0            999 V2000
   -0.4125    2.0708    0.0000 N   0  0
   -0.0750    1.3208    0.0000 N   0  0
   -0.6958    0.7625    0.0000 C   0  0
   -1.2333    1.9833    0.0000 C   0  0
   -1.4083    1.1750    0.0000 C   0  0
    0.7417    1.1708    0.0000 C   0  0
    2.6167    2.2708    0.0000 N   0  0
    1.2750    1.7958    0.0000 C   0  0
   -0.6958   -0.0667    0.0000 C   0  0
   -2.1208    0.7625    0.0000 C   0  0
    2.0792    1.6458    0.0000 C   0  0
   -1.4083   -0.4792    0.0000 C   0  0
   -2.1208   -0.0667    0.0000 C   0  0
   -1.9016    2.7272    0.0000 H   0  0
    1.0765    0.2285    0.0000 H   0  0
    0.0933    0.4095    0.0000 H   0  0
    3.5990    2.0833    0.0000 H   0  0
    2.2842    3.2139    0.0000 H   0  0
    0.9415    2.7386    0.0000 H   0  0
    0.2917    1.9780    0.0000 H   0  0
    0.1705   -0.5662    0.0000 H   0  0
   -2.9871    1.2620    0.0000 H   0  0
    2.4109    0.7024    0.0000 H   0  0
    3.0619    1.4608    0.0000 H   0  0
   -1.4083   -1.4792    0.0000 H   0  0
   -2.9871   -0.5662    0.0000 H   0  0
  2  1  1  0
  3  2  1  0
  4  1  2  0
  5  4  1  0
  6  2  1  0
  7 11  1  0
  8  6  1  0
  9  3  1  0
 10  5  1  0
 11  8  1  0
 12  9  2  0
 13 10  2  0
  3  5  2  0
 12 13  1  0
  4 14  1  0
  6 15  1  0
  6 16  1  0
  7 17  1  0
  7 18  1  0
  8 19  1  0
  8 20  1  0
  9 21  1  0
 10 22  1  0
 11 23  1  0
 11 24  1  0
 12 25  1  0
 13 26  1  0
M  END
> <Name>
3-(1H-indazol-1-yl)propan-1-amine

> <ID>
4006223

> <RB>
3

> <clogP>
1.296

> <Supplier>
ChemBridge

> <tPSA>
43.84

> <Hacc>
2

> <Hdon>
1

> <logSw>
-0.578

> <Library>
ExpressPick

> <Molecular_Weight>
175.23031

> <NumQueries>
10

> <NumQueriesMapped>
1

> <QueriesMapped>
N-[1-(1-cyclopropylethyl)-4-methyl-1H-pyrazol-5-yl]-2-(2H-indazol-2-yl)acetamide

> <categories>
1.2

$$$$
1-(cyclopropylmethyl)-1H-indazol-3-amine
  SciTegic04051715162D

 27 29  0  0  0  0            999 V2000
    2.9792    1.3458    0.0000 N   0  0
    3.0542    2.0958    0.0000 N   0  0
    2.3667    2.3958    0.0000 C   0  0
    1.8667    1.8458    0.0000 C   0  0
    2.2417    1.1958    0.0000 C   0  0
    3.5375    0.8458    0.0000 C   0  0
    4.2500    1.0750    0.0000 C   0  0
    4.9792    0.9208    0.0000 C   0  0
    4.7500    1.6333    0.0000 C   0  0
    2.2167    3.1333    0.0000 N   0  0
    1.1167    1.8458    0.0000 C   0  0
    1.8667    0.5458    0.0000 C   0  0
    0.7417    1.1958    0.0000 C   0  0
    1.1167    0.5458    0.0000 C   0  0
    3.3295   -0.1323    0.0000 H   0  0
    2.5868    0.5356    0.0000 H   0  0
    4.3014    0.0763    0.0000 H   0  0
    5.9576    0.7139    0.0000 H   0  0
    5.2854   -0.0312    0.0000 H   0  0
    5.4171    2.3782    0.0000 H   0  0
    4.4438    2.5853    0.0000 H   0  0
    1.2834    3.4923    0.0000 H   0  0
    3.0029    3.7513    0.0000 H   0  0
    0.6166    2.7117    0.0000 H   0  0
    2.3668   -0.3201    0.0000 H   0  0
   -0.2583    1.1958    0.0000 H   0  0
    0.6166   -0.3201    0.0000 H   0  0
  2  1  1  0
  3  2  2  0
  4  5  2  0
  5  1  1  0
  6  1  1  0
  7  6  1  0
  8  7  1  0
  9  7  1  0
 10  3  1  0
 11  4  1  0
 12  5  1  0
 13 14  1  0
 14 12  2  0
  3  4  1  0
  8  9  1  0
 13 11  2  0
  6 15  1  0
  6 16  1  0
  7 17  1  0
  8 18  1  0
  8 19  1  0
  9 20  1  0
  9 21  1  0
 10 22  1  0
 10 23  1  0
 11 24  1  0
 12 25  1  0
 13 26  1  0
 14 27  1  0
M  END
> <Name>
1-(cyclopropylmethyl)-1H-indazol-3-amine

> <ID>
4027040

> <RB>
2

> <clogP>
1.829

> <Supplier>
ChemBridge

> <tPSA>
43.84

> <Hacc>
1

> <Hdon>
1

> <logSw>
-2.385

> <Library>
ExpressPick

> <Molecular_Weight>
187.24101

> <NumQueries>
10

> <NumQueriesMapped>
1

> <QueriesMapped>
N-[1-(1-cyclopropylethyl)-4-methyl-1H-pyrazol-5-yl]-2-(2H-indazol-2-yl)acetamide

> <categories>
1.2

$$$$
5-chloro-1H-indazole
  SciTegic04051715162D

 15 16  0  0  0  0            999 V2000
    1.1292    1.6083    0.0000 N   0  0
    2.2792    1.2333    0.0000 C   0  0
    1.5667    2.2208    0.0000 N   0  0
    2.2792    1.9833    0.0000 C   0  0
    1.5667    1.0000    0.0000 C   0  0
    2.9292    0.8583    0.0000 C   0  0
    2.9292    2.3583    0.0000 C   0  0
    3.5792    1.2333    0.0000 C   0  0
    3.5792    1.9833    0.0000 C   0  0
    4.2292    0.8583    0.0000 Cl  0  0
    1.2575    3.1718    0.0000 H   0  0
    1.2565    0.0493    0.0000 H   0  0
    2.9292   -0.1417    0.0000 H   0  0
    2.9292    3.3583    0.0000 H   0  0
    4.4451    2.4834    0.0000 H   0  0
  2  5  1  0
  3  1  1  0
  4  3  1  0
  5  1  2  0
  6  2  2  0
  7  4  2  0
  8  6  1  0
  9  7  1  0
 10  8  1  0
  2  4  1  0
  8  9  2  0
  3 11  1  0
  5 12  1  0
  6 13  1  0
  7 14  1  0
  9 15  1  0
M  END
> <Name>
5-chloro-1H-indazole

> <ID>
4028691

> <RB>
0

> <clogP>
2.506

> <Supplier>
ChemBridge

> <tPSA>
28.68

> <Hacc>
1

> <Hdon>
1

> <logSw>
-2.488

> <Library>
ExpressPick

> <Molecular_Weight>
152.58099

> <NumQueries>
10

> <NumQueriesMapped>
1

> <QueriesMapped>
N-[1-(1-cyclopropylethyl)-4-methyl-1H-pyrazol-5-yl]-2-(2H-indazol-2-yl)acetamide

> <categories>
1.2

$$$$
(3R*,4S*)-4-cyclopropyl-1-[(5-methyl-1H-indazol-3-yl)carbonyl]pyrrolidin-3-amine
  SciTegic04051715162D

 41 44  0  0  0  0            999 V2000
    4.1917   -2.1250    0.0000 C   0  0
    3.4667   -3.3667    0.0000 N   0  0
    3.5292   -1.6292    0.0000 N   0  0
    4.1792   -2.9542    0.0000 C   0  0
    4.8625   -1.6500    0.0000 C   0  0
    2.5667   -4.3625    0.0000 C   0  0  2  0  0  0
    3.7917   -0.8542    0.0000 N   0  0
    3.3750   -4.1917    0.0000 C   0  0
    2.2167   -5.1125    0.0000 C   0  0
    2.7125   -3.0375    0.0000 C   0  0
    2.1542   -3.6542    0.0000 C   0  0  2  0  0  0
    4.6167   -0.8625    0.0000 C   0  0
    2.2792   -5.9292    0.0000 C   0  0
    1.5292   -5.5917    0.0000 C   0  0
    5.6667   -1.8292    0.0000 C   0  0
    4.8917   -3.3667    0.0000 O   0  0
    5.1792   -0.2542    0.0000 C   0  0
    1.3250   -3.5917    0.0000 N   0  0
    6.2167   -1.2292    0.0000 C   0  0
    5.9792   -0.4292    0.0000 C   0  0
    7.0125   -1.4292    0.0000 C   0  0
    3.1886   -5.1456    0.0000 H   0  0
    3.2130   -0.0386    0.0000 H   0  0
    3.2645   -5.1856    0.0000 H   0  0
    4.3534   -3.9850    0.0000 H   0  0
    3.2005   -5.2917    0.0000 H   0  0
    1.7960   -2.6375    0.0000 H   0  0
    3.3836   -2.2962    0.0000 H   0  0
    1.7834   -2.7255    0.0000 H   0  0
    2.3555   -6.9263    0.0000 H   0  0
    3.1911   -6.3396    0.0000 H   0  0
    0.7088   -6.1635    0.0000 H   0  0
    0.6173   -5.1813    0.0000 H   0  0
    5.9668   -2.7831    0.0000 H   0  0
    4.8793    0.6998    0.0000 H   0  0
    0.7630   -4.4188    0.0000 H   0  0
    0.8933   -2.6897    0.0000 H   0  0
    6.6599    0.3033    0.0000 H   0  0
    7.6984   -0.7015    0.0000 H   0  0
    7.3001   -2.3870    0.0000 H   0  0
    7.9861   -1.6573    0.0000 H   0  0
  2  4  1  0
  3  1  2  0
  4  1  1  0
  5  1  1  0
  6  8  1  0
  7  3  1  0
  8  2  1  0
  6  9  1  0
 10  2  1  0
 11 10  1  0
 12  5  1  0
 13  9  1  0
 14  9  1  0
 15  5  2  0
 16  4  2  0
 17 12  2  0
 11 18  1  0
 19 15  1  0
 20 19  2  0
 21 19  1  0
 12  7  1  0
 20 17  1  0
  6 11  1  0
 14 13  1  0
  6 22  1  1
  7 23  1  0
  8 24  1  0
  8 25  1  0
  9 26  1  0
 10 27  1  0
 10 28  1  0
 11 29  1  6
 13 30  1  0
 13 31  1  0
 14 32  1  0
 14 33  1  0
 15 34  1  0
 17 35  1  0
 18 36  1  0
 18 37  1  0
 20 38  1  0
 21 39  1  0
 21 40  1  0
 21 41  1  0
M  END
> <Name>
(3R*,4S*)-4-cyclopropyl-1-[(5-methyl-1H-indazol-3-yl)carbonyl]pyrrolidin-3-amine

> <ID>
24415886

> <RB>
2

> <clogP>
0.38

> <Supplier>
ChemBridge

> <tPSA>
75.01

> <Hacc>
3

> <Hdon>
2

> <Molecular_Weight>
284.3562

> <NumQueries>
10

> <NumQueriesMapped>
1

> <QueriesMapped>
N-[1-(1-cyclopropylethyl)-4-methyl-1H-pyrazol-5-yl]-2-(2H-indazol-2-yl)acetamide

> <categories>
1.2

> <LogSw>
-1.6

> <LIBRARY>
CORE

> <Scheme>
2690

> <StereoChemistry>
trans

$$$$
3-{1-[(aminocarbonothioyl)amino]-5-phenyl-1H-pyrrol-2-yl}propanoic acid
  SciTegic04051715162D

 35 36  0  0  0  0            999 V2000
    2.2542   -1.1625    0.0000 N   0  0
    1.5792   -0.6792    0.0000 C   0  0
    1.8417    0.1083    0.0000 C   0  0
    2.9167   -0.6792    0.0000 C   0  0
    2.2542   -1.9875    0.0000 N   0  0
    2.9667   -2.4000    0.0000 C   0  0
    2.6667    0.1083    0.0000 C   0  0
    3.6792   -1.9875    0.0000 S   0  0
    5.1042   -0.6417    0.0000 C   0  0
    0.8000   -0.9375    0.0000 C   0  0
    3.7042   -0.9375    0.0000 C   0  0
    5.2750   -1.4500    0.0000 O   0  0
    2.9667   -3.2250    0.0000 N   0  0
    4.3167   -0.3875    0.0000 C   0  0
    5.7167   -0.0917    0.0000 O   0  0
    0.6292   -1.7417    0.0000 C   0  0
    0.1875   -0.3875    0.0000 C   0  0
   -0.5958   -0.6417    0.0000 C   0  0
   -0.1458   -2.0000    0.0000 C   0  0
   -0.7708   -1.4500    0.0000 C   0  0
    1.2570    0.9195    0.0000 H   0  0
    1.3879   -2.4870    0.0000 H   0  0
    3.2572    0.9153    0.0000 H   0  0
    3.9101   -1.9161    0.0000 H   0  0
    2.9594   -1.6048    0.0000 H   0  0
    3.8325   -3.7254    0.0000 H   0  0
    2.0986   -3.7214    0.0000 H   0  0
    4.1085    0.5906    0.0000 H   0  0
    5.0591    0.2825    0.0000 H   0  0
    6.6678   -0.4006    0.0000 H   0  0
    1.3749   -2.4080    0.0000 H   0  0
    0.3949    0.5908    0.0000 H   0  0
   -1.3376    0.0290    0.0000 H   0  0
   -0.3444   -2.9801    0.0000 H   0  0
   -1.7207   -1.7626    0.0000 H   0  0
  2  1  1  0
  3  2  2  0
  4  1  1  0
  5  1  1  0
  6  5  1  0
  7  4  2  0
  8  6  2  0
  9 14  1  0
 10  2  1  0
 11  4  1  0
 12  9  2  0
 13  6  1  0
 14 11  1  0
 15  9  1  0
 16 10  1  0
 17 10  2  0
 18 17  1  0
 19 16  2  0
 20 18  2  0
  3  7  1  0
 19 20  1  0
  3 21  1  0
  5 22  1  0
  7 23  1  0
 11 24  1  0
 11 25  1  0
 13 26  1  0
 13 27  1  0
 14 28  1  0
 14 29  1  0
 15 30  1  0
 16 31  1  0
 17 32  1  0
 18 33  1  0
 19 34  1  0
 20 35  1  0
M  END
> <Name>
3-{1-[(aminocarbonothioyl)amino]-5-phenyl-1H-pyrrol-2-yl}propanoic acid

> <ID>
7580323

> <RB>
5

> <clogP>
2.275

> <Supplier>
ChemBridge

> <tPSA>
80.28

> <Hacc>
3

> <Hdon>
3

> <logSw>
-2.533

> <Library>
ExpressPick

> <Molecular_Weight>
289.3528

> <NumQueries>
10

> <NumQueriesMapped>
1

> <QueriesMapped>
3-{1-[(aminocarbonothioyl)amino]-5-phenyl-1H-pyrrol-2-yl}propanoic acid

> <categories>
1.2

> <Scheme>
365

$$$$
N-methyl-N-[(5-methyl-1H-indazol-3-yl)methyl]-2-(1H-pyrazol-4-yl)ethanamine
  SciTegic04051715162D

 39 41  0  0  0  0            999 V2000
    3.9667   -1.8375    0.0000 C   0  0
    4.1042   -0.5292    0.0000 N   0  0
    2.6625   -2.1250    0.0000 C   0  0
    2.8917    0.0000    0.0000 N   0  0
   10.5417   -5.5667    0.0000 N   0  0
    2.0000   -0.9792    0.0000 C   0  0
   11.4292   -4.5792    0.0000 N   0  0
    9.4667   -3.7042    0.0000 C   0  0
    4.9542   -2.7542    0.0000 C   0  0
    2.0000   -3.2792    0.0000 C   0  0
   10.7667   -3.4292    0.0000 C   0  0
    9.3292   -5.0292    0.0000 C   0  0
    6.2167   -2.3292    0.0000 N   0  0
    0.6625   -0.9792    0.0000 C   0  0
    8.4667   -2.8167    0.0000 C   0  0
    0.6625   -3.2792    0.0000 C   0  0
    7.2000   -3.2292    0.0000 C   0  0
    0.0000   -2.1250    0.0000 C   0  0
    6.4917   -1.0375    0.0000 C   0  0
    0.0000   -4.4292    0.0000 C   0  0
    2.6829    0.9780    0.0000 H   0  0
   12.4237   -4.6837    0.0000 H   0  0
    4.7440   -3.7319    0.0000 H   0  0
    5.7001   -3.4203    0.0000 H   0  0
    2.5011   -4.1446    0.0000 H   0  0
   11.1743   -2.5160    0.0000 H   0  0
    8.4639   -5.5305    0.0000 H   0  0
    0.1628   -0.1130    0.0000 H   0  0
    8.6708   -1.8377    0.0000 H   0  0
    9.4160   -2.5024    0.0000 H   0  0
    6.9884   -4.2066    0.0000 H   0  0
    6.2471   -3.5325    0.0000 H   0  0
   -1.0000   -2.1234    0.0000 H   0  0
    7.4412   -0.7236    0.0000 H   0  0
    5.7414   -0.3764    0.0000 H   0  0
    6.6906   -0.0575    0.0000 H   0  0
   -1.0000   -4.4296    0.0000 H   0  0
    0.5030   -5.2935    0.0000 H   0  0
   -0.4984   -5.2961    0.0000 H   0  0
  2  1  2  0
  3  1  1  0
  4  2  1  0
  5 12  2  0
  6  3  1  0
  7 11  1  0
  8 15  1  0
  9  1  1  0
 10  3  2  0
 11  8  2  0
 12  8  1  0
 13  9  1  0
 14  6  2  0
 15 17  1  0
 16 10  1  0
 17 13  1  0
 18 16  2  0
 19 13  1  0
 20 16  1  0
  4  6  1  0
 14 18  1  0
  5  7  1  0
  4 21  1  0
  7 22  1  0
  9 23  1  0
  9 24  1  0
 10 25  1  0
 11 26  1  0
 12 27  1  0
 14 28  1  0
 15 29  1  0
 15 30  1  0
 17 31  1  0
 17 32  1  0
 18 33  1  0
 19 34  1  0
 19 35  1  0
 19 36  1  0
 20 37  1  0
 20 38  1  0
 20 39  1  0
M  END
> <Name>
N-methyl-N-[(5-methyl-1H-indazol-3-yl)methyl]-2-(1H-pyrazol-4-yl)ethanamine

> <ID>
75761145

> <RB>
5

> <clogP>
1.92

> <Supplier>
ChemBridge

> <tPSA>
60.6

> <Hacc>
3

> <Hdon>
2

> <Molecular_Weight>
269.34486

> <NumQueries>
10

> <NumQueriesMapped>
1

> <QueriesMapped>
N-[1-(1-cyclopropylethyl)-4-methyl-1H-pyrazol-5-yl]-2-(2H-indazol-2-yl)acetamide

> <categories>
1.2

> <LogSw>
-2.69

> <LIBRARY>
CORE

> <Scheme>
3502

> <StereoChemistry>
N/A

$$$$
2-({[2-(diethylamino)-3-pyridinyl]methyl}amino)nicotinamide
  SciTegic04051715162D

 43 44  0  0  0  0            999 V2000
    3.6667   -5.7292    0.0000 C   0  0
    5.8417   -7.7917    0.0000 C   0  0
    4.3792   -5.3125    0.0000 C   0  0
    3.6875   -6.5667    0.0000 C   0  0
    5.8292   -6.9667    0.0000 C   0  0
    5.1000   -5.7167    0.0000 N   0  0
    6.5542   -8.1917    0.0000 N   0  0
    5.1167   -8.2167    0.0000 N   0  0
    4.3792   -4.4875    0.0000 N   0  0
    5.1042   -6.5500    0.0000 C   0  0
    2.9750   -6.9792    0.0000 O   0  0
    4.4167   -6.9667    0.0000 N   0  0
    2.9542   -5.3167    0.0000 C   0  0
    6.5417   -6.5417    0.0000 C   0  0
    7.2667   -7.7792    0.0000 C   0  0
    4.3292   -7.7792    0.0000 C   0  0
    5.1375   -9.1292    0.0000 C   0  0
    3.6542   -4.0667    0.0000 C   0  0
    2.9417   -4.4917    0.0000 C   0  0
    7.2542   -6.9500    0.0000 C   0  0
    4.3542   -9.5917    0.0000 C   0  0
    3.5500   -8.2417    0.0000 C   0  0
    5.9616   -5.2091    0.0000 H   0  0
    4.2399   -7.0530    0.0000 H   0  0
    4.2360   -6.0537    0.0000 H   0  0
    4.4399   -7.9664    0.0000 H   0  0
    5.2688   -6.4434    0.0000 H   0  0
    2.0917   -5.8227    0.0000 H   0  0
    6.5330   -5.5417    0.0000 H   0  0
    8.1368   -8.2721    0.0000 H   0  0
    4.3149   -6.7793    0.0000 H   0  0
    5.1874   -7.2659    0.0000 H   0  0
    6.0116   -9.6150    0.0000 H   0  0
    5.9936   -8.6124    0.0000 H   0  0
    3.6482   -3.0667    0.0000 H   0  0
    2.0684   -4.0045    0.0000 H   0  0
    8.1156   -6.4421    0.0000 H   0  0
    4.3659  -10.5916    0.0000 H   0  0
    3.4843   -9.0985    0.0000 H   0  0
    3.4931  -10.1001    0.0000 H   0  0
    3.5641   -9.2416    0.0000 H   0  0
    2.6790   -7.7505    0.0000 H   0  0
    2.6901   -8.7521    0.0000 H   0  0
  2  5  1  0
  3  1  1  0
  4  1  1  0
  5 10  1  0
  6  3  1  0
  7  2  2  0
  8  2  1  0
  9  3  2  0
 10  6  1  0
 11  4  2  0
 12  4  1  0
 13  1  2  0
 14  5  2  0
 15 20  2  0
 16  8  1  0
 17  8  1  0
 18 19  2  0
 19 13  1  0
 20 14  1  0
 21 17  1  0
 22 16  1  0
  9 18  1  0
  7 15  1  0
  6 23  1  0
 10 24  1  0
 10 25  1  0
 12 26  1  0
 12 27  1  0
 13 28  1  0
 14 29  1  0
 15 30  1  0
 16 31  1  0
 16 32  1  0
 17 33  1  0
 17 34  1  0
 18 35  1  0
 19 36  1  0
 20 37  1  0
 21 38  1  0
 21 39  1  0
 21 40  1  0
 22 41  1  0
 22 42  1  0
 22 43  1  0
M  END
> <Name>
2-({[2-(diethylamino)-3-pyridinyl]methyl}amino)nicotinamide

> <ID>
46406729

> <RB>
4

> <clogP>
2.44

> <Supplier>
ChemBridge

> <tPSA>
84.14

> <Hacc>
3

> <Hdon>
2

> <Molecular_Weight>
299.37084

> <NumQueries>
10

> <NumQueriesMapped>
1

> <QueriesMapped>
2-({[2-(diethylamino)-3-pyridinyl]methyl}amino)nicotinamide

> <categories>
1.2

> <LogSw>
-4.12

> <LIBRARY>
CORE

> <Scheme>
4061

> <StereoChemistry>
N/A

$$$$
N-[3-(1H-indazol-1-yl)propyl]butan-2-amine
  SciTegic04051715162D

 38 39  0  0  0  0            999 V2000
    9.8167   -2.4167    0.0000 N   0  0
    9.0750   -2.0750    0.0000 N   0  0
    9.1750   -1.2500    0.0000 C   0  0
   10.3792   -1.8167    0.0000 C   0  0
    9.9792   -1.0917    0.0000 C   0  0
    8.3542   -2.4875    0.0000 C   0  0
    7.6417   -4.5542    0.0000 N   0  0
    8.3542   -3.3125    0.0000 C   0  0
    8.6292   -0.6167    0.0000 C   0  0
   10.2625   -0.3042    0.0000 C   0  0
    7.6417   -3.7250    0.0000 C   0  0
    6.9292   -4.9667    0.0000 C   0  0
    6.9250   -5.7792    0.0000 C   0  0
    6.2250   -4.5417    0.0000 C   0  0
    8.9000    0.1583    0.0000 C   0  0
    9.7167    0.3208    0.0000 C   0  0
    6.2000   -6.1875    0.0000 C   0  0
   11.3715   -1.9409    0.0000 H   0  0
    7.4891   -1.9859    0.0000 H   0  0
    8.3571   -1.4875    0.0000 H   0  0
    8.5080   -5.0537    0.0000 H   0  0
    9.2205   -3.8120    0.0000 H   0  0
    9.2201   -2.8122    0.0000 H   0  0
    7.6467   -0.8032    0.0000 H   0  0
   11.2452   -0.1190    0.0000 H   0  0
    6.7754   -3.2255    0.0000 H   0  0
    6.7758   -4.2253    0.0000 H   0  0
    7.7942   -5.4684    0.0000 H   0  0
    7.7870   -6.2861    0.0000 H   0  0
    7.7943   -5.2849    0.0000 H   0  0
    5.3504   -5.0265    0.0000 H   0  0
    6.2464   -3.5419    0.0000 H   0  0
    5.3688   -4.0250    0.0000 H   0  0
    8.2440    0.9131    0.0000 H   0  0
   10.0391    1.2674    0.0000 H   0  0
    6.1913   -7.1875    0.0000 H   0  0
    5.3404   -5.6766    0.0000 H   0  0
    5.3287   -6.6782    0.0000 H   0  0
  2  1  1  0
  3  2  1  0
  4  1  2  0
  5  4  1  0
  6  2  1  0
  7 11  1  0
  8  6  1  0
  9  3  1  0
 10  5  1  0
 11  8  1  0
 12  7  1  0
 13 12  1  0
 14 12  1  0
 15  9  2  0
 16 10  2  0
 17 13  1  0
  5  3  2  0
 16 15  1  0
  4 18  1  0
  6 19  1  0
  6 20  1  0
  7 21  1  0
  8 22  1  0
  8 23  1  0
  9 24  1  0
 10 25  1  0
 11 26  1  0
 11 27  1  0
 12 28  1  0
 13 29  1  0
 13 30  1  0
 14 31  1  0
 14 32  1  0
 14 33  1  0
 15 34  1  0
 16 35  1  0
 17 36  1  0
 17 37  1  0
 17 38  1  0
M  END
> <Name>
N-[3-(1H-indazol-1-yl)propyl]butan-2-amine

> <ID>
10622006

> <RB>
6

> <clogP>
2.9

> <Supplier>
ChemBridge

> <tPSA>
29.85

> <Hacc>
2

> <Hdon>
1

> <Molecular_Weight>
231.33663

> <NumQueries>
10

> <NumQueriesMapped>
1

> <QueriesMapped>
N-[1-(1-cyclopropylethyl)-4-methyl-1H-pyrazol-5-yl]-2-(2H-indazol-2-yl)acetamide

> <categories>
1.2

> <LogSw>
-2.36

> <LIBRARY>
CORE

> <Scheme>
2400

> <StereoChemistry>
racemic

$$$$
5-(1H-indazol-1-yl)nicotinic acid
  SciTegic04051715162D

 27 29  0  0  0  0            999 V2000
    2.9917   -1.8417    0.0000 N   0  0
    2.2292   -1.5000    0.0000 N   0  0
    3.7042   -1.4292    0.0000 C   0  0
    2.9042   -2.6625    0.0000 C   0  0
    4.4250   -0.1875    0.0000 C   0  0
    4.4292    0.6500    0.0000 C   0  0
    1.6917   -2.1167    0.0000 C   0  0
    3.7042   -0.6042    0.0000 C   0  0
    2.1042   -2.8375    0.0000 C   0  0
    5.1417   -1.4250    0.0000 N   0  0
    3.7167    1.0583    0.0000 O   0  0
    5.1375   -0.6000    0.0000 C   0  0
    4.4250   -1.8375    0.0000 C   0  0
    5.1542    1.0583    0.0000 O   0  0
    3.4667   -3.2667    0.0000 C   0  0
    1.8500   -3.6167    0.0000 C   0  0
    3.2125   -4.0667    0.0000 C   0  0
    2.4125   -4.2375    0.0000 C   0  0
    0.6966   -2.0183    0.0000 H   0  0
    2.8380   -0.1044    0.0000 H   0  0
    6.0026   -0.0983    0.0000 H   0  0
    4.4284   -2.8375    0.0000 H   0  0
    5.1619    2.0583    0.0000 H   0  0
    4.4424   -3.0475    0.0000 H   0  0
    0.8721   -3.8256    0.0000 H   0  0
    3.8844   -4.8074    0.0000 H   0  0
    2.1054   -5.1892    0.0000 H   0  0
  2  1  1  0
  3  1  1  0
  4  1  1  0
  5  8  2  0
  6  5  1  0
  7  2  2  0
  8  3  1  0
  9  4  2  0
 10 13  1  0
 11  6  2  0
 12 10  2  0
 13  3  2  0
 14  6  1  0
 15  4  1  0
 16  9  1  0
 17 15  2  0
 18 17  1  0
  7  9  1  0
 18 16  2  0
  5 12  1  0
  7 19  1  0
  8 20  1  0
 12 21  1  0
 13 22  1  0
 14 23  1  0
 15 24  1  0
 16 25  1  0
 17 26  1  0
 18 27  1  0
M  END
> <Name>
5-(1H-indazol-1-yl)nicotinic acid

> <ID>
51429954

> <RB>
2

> <clogP>
1.93

> <Supplier>
ChemBridge

> <tPSA>
68.01

> <Hacc>
4

> <Hdon>
1

> <Molecular_Weight>
239.22945

> <NumQueries>
10

> <NumQueriesMapped>
1

> <QueriesMapped>
N-[1-(1-cyclopropylethyl)-4-methyl-1H-pyrazol-5-yl]-2-(2H-indazol-2-yl)acetamide

> <categories>
1.2

> <LogSw>
-2.59

> <LIBRARY>
CORE

> <Scheme>
2356

> <StereoChemistry>
N/A

$$$$
2-(1H-imidazol-1-yl)-N-(1-methyl-1H-indazol-3-yl)acetamide
  SciTegic04051715162D

 32 34  0  0  0  0            999 V2000
    2.6417   -3.6292    0.0000 C   0  0
    1.8875   -3.9542    0.0000 N   0  0
    1.3417   -3.3375    0.0000 N   0  0
    2.5625   -2.8042    0.0000 C   0  0
    1.7500   -2.6250    0.0000 C   0  0
    3.3542   -4.0500    0.0000 N   0  0
    3.3375   -4.8667    0.0000 C   0  0
    3.6042   -7.3917    0.0000 N   0  0
    4.0125   -6.1167    0.0000 N   0  0
    3.3500   -6.6042    0.0000 C   0  0
    4.4292   -7.3875    0.0000 C   0  0
    4.6750   -6.6042    0.0000 C   0  0
    4.0375   -5.2917    0.0000 C   0  0
    2.6125   -5.2542    0.0000 O   0  0
    0.5042   -3.4125    0.0000 C   0  0
    3.1167   -2.1917    0.0000 C   0  0
    1.5042   -1.8292    0.0000 C   0  0
    2.8750   -1.4000    0.0000 C   0  0
    2.0667   -1.2250    0.0000 C   0  0
    4.2277   -3.5632    0.0000 H   0  0
    2.3983   -6.2972    0.0000 H   0  0
    5.0231   -8.1920    0.0000 H   0  0
    5.6254   -6.2933    0.0000 H   0  0
    4.9163   -4.8145    0.0000 H   0  0
    4.0616   -4.2920    0.0000 H   0  0
   -0.1152   -2.6275    0.0000 H   0  0
    0.1505   -4.3479    0.0000 H   0  0
   -0.4829   -3.5728    0.0000 H   0  0
    4.0927   -2.4095    0.0000 H   0  0
    0.5294   -1.6060    0.0000 H   0  0
    3.5521   -0.6641    0.0000 H   0  0
    1.7674   -0.2708    0.0000 H   0  0
  2  1  2  0
  3  2  1  0
  4  1  1  0
  5  4  2  0
  6  1  1  0
  7  6  1  0
  8 10  2  0
  9 13  1  0
 10  9  1  0
 11 12  2  0
 12  9  1  0
 13  7  1  0
 14  7  2  0
 15  3  1  0
 16  4  1  0
 17  5  1  0
 18 16  2  0
 19 18  1  0
  5  3  1  0
 17 19  2  0
 11  8  1  0
  6 20  1  0
 10 21  1  0
 11 22  1  0
 12 23  1  0
 13 24  1  0
 13 25  1  0
 15 26  1  0
 15 27  1  0
 15 28  1  0
 16 29  1  0
 17 30  1  0
 18 31  1  0
 19 32  1  0
M  END
> <Name>
2-(1H-imidazol-1-yl)-N-(1-methyl-1H-indazol-3-yl)acetamide

> <ID>
43962105

> <RB>
3

> <clogP>
0.66

> <Supplier>
ChemBridge

> <tPSA>
64.74

> <Hacc>
3

> <Hdon>
1

> <Molecular_Weight>
255.27521

> <NumQueries>
10

> <NumQueriesMapped>
1

> <QueriesMapped>
N-[1-(1-cyclopropylethyl)-4-methyl-1H-pyrazol-5-yl]-2-(2H-indazol-2-yl)acetamide

> <categories>
1.2

> <LogSw>
-1.63

> <LIBRARY>
CORE

> <Scheme>
2218

> <StereoChemistry>
N/A

$$$$
N-{[5-(methoxymethyl)-1H-pyrazol-3-yl]methyl}-1H-indazole-3-carboxamide
  SciTegic04051715162D

 36 38  0  0  0  0            999 V2000
    6.2042   -6.8292    0.0000 C   0  0
    6.8750   -7.3292    0.0000 N   0  0
    5.5375   -7.3125    0.0000 C   0  0
    6.6167   -8.1042    0.0000 N   0  0
    8.4042   -4.6792    0.0000 N   0  0
    6.2167   -5.9917    0.0000 C   0  0
    8.9542   -4.0667    0.0000 N   0  0
    8.5417   -3.3417    0.0000 C   0  0
    7.7417   -3.5292    0.0000 C   0  0
    7.6500   -4.3417    0.0000 C   0  0
    5.7917   -8.1042    0.0000 C   0  0
    6.9292   -5.5792    0.0000 N   0  0
    5.4917   -5.5792    0.0000 O   0  0
    6.9292   -4.7542    0.0000 C   0  0
    4.7292   -7.1375    0.0000 C   0  0
    8.8625   -2.5792    0.0000 C   0  0
    9.6792   -2.4792    0.0000 O   0  0
    5.2417   -8.7167    0.0000 C   0  0
   10.0042   -1.7167    0.0000 C   0  0
    4.1667   -7.7542    0.0000 C   0  0
    4.4292   -8.5417    0.0000 C   0  0
    7.2014   -8.9154    0.0000 H   0  0
    9.9485   -4.1737    0.0000 H   0  0
    6.9942   -2.8650    0.0000 H   0  0
    7.7955   -6.0787    0.0000 H   0  0
    6.0641   -4.2526    0.0000 H   0  0
    6.0627   -5.2534    0.0000 H   0  0
    4.4250   -6.1849    0.0000 H   0  0
    8.2595   -1.7814    0.0000 H   0  0
    9.2527   -1.6585    0.0000 H   0  0
    5.5501   -9.6680    0.0000 H   0  0
   10.9969   -1.5959    0.0000 H   0  0
    9.4003   -0.9196    0.0000 H   0  0
   10.3942   -0.7959    0.0000 H   0  0
    3.1884   -7.5469    0.0000 H   0  0
    3.7619   -9.2865    0.0000 H   0  0
  2  1  2  0
  3  1  1  0
  4  2  1  0
  5 10  2  0
  6  1  1  0
  7  5  1  0
  8  9  2  0
  9 10  1  0
 10 14  1  0
 11  3  1  0
 12  6  1  0
 13  6  2  0
 14 12  1  0
 15  3  2  0
 16  8  1  0
 17 16  1  0
 18 11  2  0
 19 17  1  0
 20 15  1  0
 21 20  2  0
 11  4  1  0
 18 21  1  0
  7  8  1  0
  4 22  1  0
  7 23  1  0
  9 24  1  0
 12 25  1  0
 14 26  1  0
 14 27  1  0
 15 28  1  0
 16 29  1  0
 16 30  1  0
 18 31  1  0
 19 32  1  0
 19 33  1  0
 19 34  1  0
 20 35  1  0
 21 36  1  0
M  END
> <Name>
N-{[5-(methoxymethyl)-1H-pyrazol-3-yl]methyl}-1H-indazole-3-carboxamide

> <ID>
89176944

> <RB>
5

> <clogP>
0.19

> <Supplier>
ChemBridge

> <tPSA>
95.69

> <Hacc>
4

> <Hdon>
3

> <Molecular_Weight>
285.3012

> <NumQueries>
10

> <NumQueriesMapped>
1

> <QueriesMapped>
N-[1-(1-cyclopropylethyl)-4-methyl-1H-pyrazol-5-yl]-2-(2H-indazol-2-yl)acetamide

> <categories>
1.2

> <LogSw>
-2.75

> <LIBRARY>
CORE

> <Scheme>
2885

> <StereoChemistry>
N/A

$$$$
N-(3-hydroxyphenyl)-2-[(4-methyl-6-oxo-1,6-dihydro-2-pyrimidinyl)thio]acetamide
  SciTegic04051715162D

 33 34  0  0  0  0            999 V2000
    2.0500    1.3458    0.0000 N   0  0
    2.0500    2.0958    0.0000 C   0  0
    1.4000    2.4708    0.0000 N   0  0
    1.4000    0.9708    0.0000 C   0  0
    0.7542    1.3458    0.0000 C   0  0
    0.7542    2.0958    0.0000 C   0  0
    4.0000    2.4708    0.0000 C   0  0
    2.7000    2.4708    0.0000 S   0  0
    4.6500    2.0958    0.0000 N   0  0
    1.4000    0.2208    0.0000 O   0  0
    5.3000    2.4708    0.0000 C   0  0
    5.9500    2.0958    0.0000 C   0  0
    4.0000    3.2208    0.0000 O   0  0
    3.3500    2.0958    0.0000 C   0  0
    6.5917    2.4708    0.0000 C   0  0
    7.2417    2.0958    0.0000 O   0  0
    0.1042    2.4708    0.0000 C   0  0
    5.9500    3.5958    0.0000 C   0  0
    5.3000    3.2208    0.0000 C   0  0
    6.5917    3.2208    0.0000 C   0  0
    2.9159    0.8457    0.0000 H   0  0
   -0.1124    0.8469    0.0000 H   0  0
    4.6500    1.0958    0.0000 H   0  0
    5.9528    1.0958    0.0000 H   0  0
    3.3500    1.0958    0.0000 H   0  0
    2.4841    1.5957    0.0000 H   0  0
    8.1062    2.5984    0.0000 H   0  0
    0.1042    3.4708    0.0000 H   0  0
   -0.7601    1.9678    0.0000 H   0  0
   -0.7627    2.9693    0.0000 H   0  0
    5.9528    4.5958    0.0000 H   0  0
    4.4341    3.7209    0.0000 H   0  0
    7.4590    3.7185    0.0000 H   0  0
  2  1  1  0
  3  2  2  0
  4  1  1  0
  5  4  1  0
  6  5  2  0
  7 14  1  0
  8  2  1  0
  9  7  1  0
 10  4  2  0
 11  9  1  0
 12 11  2  0
 13  7  2  0
 14  8  1  0
 15 12  1  0
 16 15  1  0
 17  6  1  0
 18 19  2  0
 19 11  1  0
 20 18  1  0
  3  6  1  0
 15 20  2  0
  1 21  1  0
  5 22  1  0
  9 23  1  0
 12 24  1  0
 14 25  1  0
 14 26  1  0
 16 27  1  0
 17 28  1  0
 17 29  1  0
 17 30  1  0
 18 31  1  0
 19 32  1  0
 20 33  1  0
M  END
> <Name>
N-(3-hydroxyphenyl)-2-[(4-methyl-6-oxo-1,6-dihydro-2-pyrimidinyl)thio]acetamide

> <ID>
9123837

> <RB>
4

> <clogP>
0.255

> <Supplier>
ChemBridge

> <tPSA>
95.08

> <Hacc>
4

> <Hdon>
3

> <logSw>
-1.648

> <Library>
ExpressPick

> <Molecular_Weight>
291.32562

> <NumQueries>
10

> <NumQueriesMapped>
1

> <QueriesMapped>
N-(3-hydroxyphenyl)-2-[(4-methyl-6-oxo-1,6-dihydro-2-pyrimidinyl)thio]acetamide

> <categories>
1.2

> <Scheme>
17

$$$$
3-(3-cyclopropyl-1H-1,2,4-triazol-5-yl)-5-methyl-1H-indazole
  SciTegic04051715162D

 31 34  0  0  0  0            999 V2000
    6.7625   -8.1917    0.0000 C   0  0
    5.9667   -7.9417    0.0000 C   0  0
    5.3000   -8.4292    0.0000 N   0  0
    7.4292   -7.7042    0.0000 N   0  0
    4.6375   -7.9417    0.0000 C   0  0
    7.0167   -8.9792    0.0000 C   0  0
    4.8917   -7.1542    0.0000 N   0  0
    5.7042   -7.1542    0.0000 N   0  0
    8.0917   -8.1875    0.0000 N   0  0
    3.8417   -8.2000    0.0000 C   0  0
    7.8417   -8.9750    0.0000 C   0  0
    3.2875   -8.8042    0.0000 C   0  0
    3.0292   -8.0250    0.0000 C   0  0
    6.6042   -9.6917    0.0000 C   0  0
    8.2542   -9.6875    0.0000 C   0  0
    7.0167  -10.3917    0.0000 C   0  0
    7.8542  -10.4000    0.0000 C   0  0
    6.5917  -11.0917    0.0000 C   0  0
    6.2889   -6.3430    0.0000 H   0  0
    9.0420   -7.8762    0.0000 H   0  0
    4.3823   -9.0413    0.0000 H   0  0
    2.6115   -9.5411    0.0000 H   0  0
    3.6022   -9.7534    0.0000 H   0  0
    2.0516   -7.8144    0.0000 H   0  0
    2.7145   -7.0758    0.0000 H   0  0
    5.6042   -9.6956    0.0000 H   0  0
    9.2542   -9.6809    0.0000 H   0  0
    8.3551  -11.2655    0.0000 H   0  0
    7.0860  -11.9610    0.0000 H   0  0
    5.5917  -11.0859    0.0000 H   0  0
    6.0882  -11.9557    0.0000 H   0  0
  2  1  1  0
  3  2  2  0
  4  1  2  0
  5  3  1  0
  6  1  1  0
  7  8  1  0
  8  2  1  0
  9  4  1  0
 10  5  1  0
 11  6  1  0
 12 10  1  0
 13 10  1  0
 14  6  2  0
 15 11  2  0
 16 14  1  0
 17 16  2  0
 18 16  1  0
 19  8  1  0
  9 11  1  0
  5  7  2  0
 15 17  1  0
 12 13  1  0
  9 20  1  0
 10 21  1  0
 12 22  1  0
 12 23  1  0
 13 24  1  0
 13 25  1  0
 14 26  1  0
 15 27  1  0
 17 28  1  0
 18 29  1  0
 18 30  1  0
 18 31  1  0
M  END
> <Name>
3-(3-cyclopropyl-1H-1,2,4-triazol-5-yl)-5-methyl-1H-indazole

> <ID>
39921788

> <RB>
2

> <clogP>
1.55

> <Supplier>
ChemBridge

> <tPSA>
70.25

> <Hacc>
3

> <Hdon>
2

> <Molecular_Weight>
239.27581

> <NumQueries>
10

> <NumQueriesMapped>
1

> <QueriesMapped>
N-[1-(1-cyclopropylethyl)-4-methyl-1H-pyrazol-5-yl]-2-(2H-indazol-2-yl)acetamide

> <categories>
1.2

> <LogSw>
-2.27

> <LIBRARY>
CORE

> <Scheme>
2323

> <StereoChemistry>
N/A

$$$$
N-methyl-N-[(4-methyl-1,2,3-thiadiazol-5-yl)methyl]-1H-indazole-3-carboxamide
  SciTegic04051715162D

 33 35  0  0  0  0            999 V2000
    5.1125   -8.2667    0.0000 C   0  0
    5.7792   -8.7667    0.0000 N   0  0
    6.5542   -5.7750    0.0000 C   0  0
    5.1167   -7.4292    0.0000 C   0  0
    7.8667   -5.5042    0.0000 N   0  0
    4.4417   -8.7500    0.0000 C   0  0
    6.6417   -4.9542    0.0000 C   0  0
    5.5167   -9.5417    0.0000 N   0  0
    7.4542   -4.7875    0.0000 N   0  0
    5.8292   -7.0167    0.0000 N   0  0
    7.3125   -6.1167    0.0000 S   0  0
    5.8375   -6.1917    0.0000 C   0  0
    4.6917   -9.5417    0.0000 C   0  0
    4.4000   -7.0167    0.0000 O   0  0
    3.6375   -8.5750    0.0000 C   0  0
    6.0292   -4.3917    0.0000 C   0  0
    6.5417   -7.4292    0.0000 C   0  0
    4.1417  -10.1542    0.0000 C   0  0
    3.0750   -9.1917    0.0000 C   0  0
    3.3292   -9.9792    0.0000 C   0  0
    6.0994  -10.3544    0.0000 H   0  0
    4.9732   -5.6887    0.0000 H   0  0
    4.9681   -6.6858    0.0000 H   0  0
    3.3338   -7.6222    0.0000 H   0  0
    6.1912   -3.4049    0.0000 H   0  0
    5.1000   -4.7613    0.0000 H   0  0
    5.2451   -3.7710    0.0000 H   0  0
    7.4076   -6.9290    0.0000 H   0  0
    6.5387   -8.4292    0.0000 H   0  0
    7.4071   -7.9303    0.0000 H   0  0
    4.4501  -11.1055    0.0000 H   0  0
    2.0977   -8.9797    0.0000 H   0  0
    2.6584  -10.7208    0.0000 H   0  0
  2  1  2  0
  3 12  1  0
  4  1  1  0
  5 11  1  0
  6  1  1  0
  7  3  2  0
  8  2  1  0
  9  7  1  0
 10  4  1  0
 11  3  1  0
 12 10  1  0
 13  6  1  0
 14  4  2  0
 15  6  2  0
 16  7  1  0
 17 10  1  0
 18 13  2  0
 19 15  1  0
 20 19  2  0
  8 13  1  0
 20 18  1  0
  9  5  2  0
  8 21  1  0
 12 22  1  0
 12 23  1  0
 15 24  1  0
 16 25  1  0
 16 26  1  0
 16 27  1  0
 17 28  1  0
 17 29  1  0
 17 30  1  0
 18 31  1  0
 19 32  1  0
 20 33  1  0
M  END
> <Name>
N-methyl-N-[(4-methyl-1,2,3-thiadiazol-5-yl)methyl]-1H-indazole-3-carboxamide

> <ID>
94876069

> <RB>
3

> <clogP>
0.64

> <Supplier>
ChemBridge

> <tPSA>
74.77

> <Hacc>
4

> <Hdon>
1

> <Molecular_Weight>
287.34022

> <NumQueries>
10

> <NumQueriesMapped>
1

> <QueriesMapped>
N-[1-(1-cyclopropylethyl)-4-methyl-1H-pyrazol-5-yl]-2-(2H-indazol-2-yl)acetamide

> <categories>
1.2

> <LogSw>
-1.84

> <LIBRARY>
CORE

> <Scheme>
2398

> <StereoChemistry>
N/A

$$$$
4-(4-methyl-1H-indazol-3-yl)phenol
  SciTegic04051715162D

 29 31  0  0  0  0            999 V2000
    5.2792   -2.5792    0.0000 N   0  0
    6.0250   -2.9375    0.0000 C   0  0
    5.9250   -3.7542    0.0000 C   0  0
    4.7042   -3.1792    0.0000 N   0  0
    5.1125   -3.9042    0.0000 C   0  0
    6.7375   -2.5250    0.0000 C   0  0
    6.4667   -4.3792    0.0000 C   0  0
    6.7375   -1.6917    0.0000 C   0  0
    7.4542   -2.9375    0.0000 C   0  0
    8.1667   -1.6917    0.0000 C   0  0
    8.1792   -2.5167    0.0000 C   0  0
    7.4542   -1.2750    0.0000 C   0  0
    8.8667   -1.2750    0.0000 O   0  0
    5.3792   -5.3167    0.0000 C   0  0
    4.8375   -4.6917    0.0000 C   0  0
    6.2000   -5.1625    0.0000 C   0  0
    7.2792   -4.2292    0.0000 C   0  0
    3.7121   -3.0539    0.0000 H   0  0
    5.8707   -1.1930    0.0000 H   0  0
    7.4560   -3.9375    0.0000 H   0  0
    9.0496   -3.0091    0.0000 H   0  0
    7.4555   -0.2750    0.0000 H   0  0
    8.8523   -0.2751    0.0000 H   0  0
    5.0500   -6.2610    0.0000 H   0  0
    3.8553   -4.8797    0.0000 H   0  0
    6.8550   -5.9181    0.0000 H   0  0
    7.9310   -4.9876    0.0000 H   0  0
    7.6057   -3.2840    0.0000 H   0  0
    8.2613   -4.0411    0.0000 H   0  0
  2  1  2  0
  3  2  1  0
  4  1  1  0
  5  4  1  0
  6  2  1  0
  7  3  2  0
  8  6  1  0
  9  6  2  0
 10 11  2  0
 11  9  1  0
 12  8  2  0
 13 10  1  0
 14 15  1  0
 15  5  2  0
 16  7  1  0
 17  7  1  0
  5  3  1  0
 10 12  1  0
 14 16  2  0
  4 18  1  0
  8 19  1  0
  9 20  1  0
 11 21  1  0
 12 22  1  0
 13 23  1  0
 14 24  1  0
 15 25  1  0
 16 26  1  0
 17 27  1  0
 17 28  1  0
 17 29  1  0
M  END
> <Name>
4-(4-methyl-1H-indazol-3-yl)phenol

> <ID>
56881974

> <RB>
1

> <clogP>
3.41

> <Supplier>
ChemBridge

> <tPSA>
48.91

> <Hacc>
2

> <Hdon>
2

> <Molecular_Weight>
224.25787

> <NumQueries>
10

> <NumQueriesMapped>
1

> <QueriesMapped>
N-[1-(1-cyclopropylethyl)-4-methyl-1H-pyrazol-5-yl]-2-(2H-indazol-2-yl)acetamide

> <categories>
1.2

> <LogSw>
-3.17

> <LIBRARY>
CORE

> <Scheme>
2384

> <StereoChemistry>
N/A

$$$$
2-[(4aR*,8aR*)-octahydro-4H-1,4-benzoxazin-4-ylcarbonyl]pyridin-4-amine
  SciTegic04051715162D

 38 40  0  0  0  0            999 V2000
    5.8292   -7.0167    0.0000 N   0  0
    5.1167   -7.4292    0.0000 C   0  0
    5.1542   -8.2375    0.0000 C   0  0
    5.8292   -6.1917    0.0000 C   0  0  1  0  0  0
    4.4542   -8.6625    0.0000 C   0  0
    5.9000   -8.5917    0.0000 N   0  0
    4.3417   -7.0542    0.0000 O   0  0
    6.5417   -5.7792    0.0000 C   0  0  2  0  0  0
    7.2542   -6.1917    0.0000 O   0  0
    4.4875   -9.5042    0.0000 C   0  0
    6.5500   -7.4292    0.0000 C   0  0
    5.9375   -9.4292    0.0000 C   0  0
    3.8042   -9.9292    0.0000 N   0  0
    5.2292   -9.8750    0.0000 C   0  0
    7.2667   -7.0167    0.0000 C   0  0
    5.1167   -5.7875    0.0000 C   0  0
    6.5417   -4.9542    0.0000 C   0  0
    5.1042   -4.9542    0.0000 C   0  0
    5.8250   -4.5375    0.0000 C   0  0
    4.9651   -6.6950    0.0000 H   0  0
    3.5732   -8.1894    0.0000 H   0  0
    7.4080   -5.2797    0.0000 H   0  0
    7.4179   -7.9259    0.0000 H   0  0
    5.6833   -7.9280    0.0000 H   0  0
    6.8235   -9.8929    0.0000 H   0  0
    3.8407  -10.9285    0.0000 H   0  0
    2.9217   -9.4588    0.0000 H   0  0
    5.2783  -10.8738    0.0000 H   0  0
    7.2818   -8.0166    0.0000 H   0  0
    8.1334   -6.5179    0.0000 H   0  0
    5.1317   -6.7874    0.0000 H   0  0
    4.2469   -5.2941    0.0000 H   0  0
    7.4062   -5.4568    0.0000 H   0  0
    6.5417   -3.9542    0.0000 H   0  0
    5.0892   -3.9543    0.0000 H   0  0
    4.2385   -5.4547    0.0000 H   0  0
    6.6907   -4.0370    0.0000 H   0  0
    4.9605   -4.0349    0.0000 H   0  0
  2  1  1  0
  3  2  1  0
  4  1  1  0
  5  3  1  0
  6  3  2  0
  7  2  2  0
  8  4  1  0
  9 15  1  0
 10  5  2  0
 11  1  1  0
 12  6  1  0
 13 10  1  0
 14 12  2  0
 15 11  1  0
 16  4  1  0
 17  8  1  0
 18 16  1  0
 19 18  1  0
  8  9  1  0
 19 17  1  0
 10 14  1  0
  4 20  1  1
  5 21  1  0
  8 22  1  6
 11 23  1  0
 11 24  1  0
 12 25  1  0
 13 26  1  0
 13 27  1  0
 14 28  1  0
 15 29  1  0
 15 30  1  0
 16 31  1  0
 16 32  1  0
 17 33  1  0
 17 34  1  0
 18 35  1  0
 18 36  1  0
 19 37  1  0
 19 38  1  0
M  END
> <Name>
2-[(4aR*,8aR*)-octahydro-4H-1,4-benzoxazin-4-ylcarbonyl]pyridin-4-amine

> <ID>
33470615

> <RB>
1

> <clogP>
0.4

> <Supplier>
ChemBridge

> <tPSA>
68.45

> <Hacc>
3

> <Hdon>
1

> <Molecular_Weight>
261.31955

> <NumQueries>
10

> <NumQueriesMapped>
1

> <QueriesMapped>
2-(2-phenylethyl)-4-(2-pyridinylcarbonyl)morpholine

> <categories>
1.2

> <LogSw>
-1.45

> <LIBRARY>
CORE

> <Scheme>
2398

> <StereoChemistry>
racemic

$$$$
7-(1H-indazol-1-ylacetyl)-2-oxa-7-azaspiro[4.5]decane
  SciTegic04051715162D

 43 46  0  0  0  0            999 V2000
    6.8917   -4.2750    0.0000 N   0  0
    7.6542   -4.6167    0.0000 N   0  0
    6.1750   -4.6917    0.0000 C   0  0
    6.1792   -5.5167    0.0000 C   0  0
    5.4667   -5.9292    0.0000 N   0  0
    6.9792   -3.4500    0.0000 C   0  0
    8.2042   -3.9917    0.0000 C   0  0
    7.7917   -3.2750    0.0000 C   0  0
    5.4667   -6.7542    0.0000 C   0  0
    4.7500   -7.1667    0.0000 C   0  0
    6.9000   -5.9292    0.0000 O   0  0
    5.1542   -8.4417    0.0000 O   0  0
    4.7500   -5.5167    0.0000 C   0  0
    5.4125   -7.6417    0.0000 C   0  0
    4.0292   -6.7625    0.0000 C   0  0
    4.0292   -5.9292    0.0000 C   0  0
    4.0750   -7.6667    0.0000 C   0  0
    6.4167   -2.8375    0.0000 C   0  0
    8.0375   -2.4917    0.0000 C   0  0
    4.3417   -8.4542    0.0000 C   0  0
    6.6792   -2.0542    0.0000 C   0  0
    7.4875   -1.8792    0.0000 C   0  0
    5.3069   -4.1952    0.0000 H   0  0
    5.3113   -5.1957    0.0000 H   0  0
    9.1992   -4.0912    0.0000 H   0  0
    5.4667   -7.7542    0.0000 H   0  0
    6.3334   -6.2554    0.0000 H   0  0
    3.8833   -5.0179    0.0000 H   0  0
    5.6179   -5.0200    0.0000 H   0  0
    5.7198   -6.6901    0.0000 H   0  0
    6.2252   -8.2244    0.0000 H   0  0
    4.0292   -7.7625    0.0000 H   0  0
    3.1570   -6.2734    0.0000 H   0  0
    4.0292   -4.9292    0.0000 H   0  0
    3.1613   -6.4259    0.0000 H   0  0
    3.7542   -6.7195    0.0000 H   0  0
    3.2714   -8.2619    0.0000 H   0  0
    5.4386   -3.0457    0.0000 H   0  0
    9.0147   -2.2795    0.0000 H   0  0
    3.3418   -8.4696    0.0000 H   0  0
    4.6625   -9.4014    0.0000 H   0  0
    6.0121   -1.3092    0.0000 H   0  0
    7.7954   -0.9278    0.0000 H   0  0
  2  1  1  0
  3  1  1  0
  4  3  1  0
  5  4  1  0
  6  1  1  0
  7  2  2  0
  8  6  1  0
  9  5  1  0
 10  9  1  0
 11  4  2  0
 12 14  1  0
 13  5  1  0
 14 10  1  0
 15 16  1  0
 16 13  1  0
 17 10  1  0
 18  6  2  0
 19  8  2  0
 20 17  1  0
 21 18  1  0
 22 21  2  0
  8  7  1  0
 19 22  1  0
 15 10  1  0
 20 12  1  0
  3 23  1  0
  3 24  1  0
  7 25  1  0
  9 26  1  0
  9 27  1  0
 13 28  1  0
 13 29  1  0
 14 30  1  0
 14 31  1  0
 15 32  1  0
 15 33  1  0
 16 34  1  0
 16 35  1  0
 17 36  1  0
 17 37  1  0
 18 38  1  0
 19 39  1  0
 20 40  1  0
 20 41  1  0
 21 42  1  0
 22 43  1  0
M  END
> <Name>
7-(1H-indazol-1-ylacetyl)-2-oxa-7-azaspiro[4.5]decane

> <ID>
94473076

> <RB>
2

> <clogP>
1.85

> <Supplier>
ChemBridge

> <tPSA>
47.36

> <Hacc>
3

> <Hdon>
0

> <Molecular_Weight>
299.36754

> <NumQueries>
10

> <NumQueriesMapped>
1

> <QueriesMapped>
N-[1-(1-cyclopropylethyl)-4-methyl-1H-pyrazol-5-yl]-2-(2H-indazol-2-yl)acetamide

> <categories>
1.2

> <LogSw>
-2.96

> <LIBRARY>
CORE

> <Scheme>
2774

> <StereoChemistry>
racemic

$$$$
6-[3-(2-methoxyphenoxy)propyl]-1H-indazole
  SciTegic04051715162D

 39 41  0  0  0  0            999 V2000
    4.7542   -2.5292    0.0000 N   0  0
    3.9417   -2.6042    0.0000 N   0  0
    3.7625   -3.4167    0.0000 C   0  0
    4.4750   -3.8292    0.0000 C   0  0
    5.0875   -3.2875    0.0000 C   0  0
    3.0500   -3.8250    0.0000 C   0  0
    4.4792   -4.6542    0.0000 C   0  0
    0.8667   -8.3792    0.0000 C   0  0
    0.8750   -7.5500    0.0000 C   0  0
    3.0417   -4.6500    0.0000 C   0  0
    3.7625   -5.0667    0.0000 C   0  0
    1.5792   -8.8250    0.0000 O   0  0
    1.5917   -7.1292    0.0000 O   0  0
    0.1375   -8.7750    0.0000 C   0  0
    0.1875   -7.1167    0.0000 C   0  0
    2.3292   -5.0625    0.0000 C   0  0
    1.6000   -6.3042    0.0000 C   0  0
    1.5542   -9.6542    0.0000 C   0  0
    2.3167   -5.8917    0.0000 C   0  0
   -0.5833   -8.3292    0.0000 C   0  0
   -0.5458   -7.5500    0.0000 C   0  0
    3.2802   -1.8543    0.0000 H   0  0
    6.0642   -3.5021    0.0000 H   0  0
    2.1873   -3.3193    0.0000 H   0  0
    5.3462   -5.1526    0.0000 H   0  0
    3.7615   -6.0667    0.0000 H   0  0
    0.1092   -9.7746    0.0000 H   0  0
    0.2018   -6.1168    0.0000 H   0  0
    1.4667   -4.5565    0.0000 H   0  0
    2.3321   -4.0625    0.0000 H   0  0
    0.7368   -5.7993    0.0000 H   0  0
    0.7301   -6.7974    0.0000 H   0  0
    2.4034  -10.1822    0.0000 H   0  0
    0.6703  -10.1219    0.0000 H   0  0
    1.5190  -10.6536    0.0000 H   0  0
    3.1786   -6.3988    0.0000 H   0  0
    2.3119   -6.8917    0.0000 H   0  0
   -1.4683   -8.7949    0.0000 H   0  0
   -1.4022   -7.0336    0.0000 H   0  0
  2  1  1  0
  3  2  1  0
  4  5  1  0
  5  1  2  0
  6  3  1  0
  7  4  1  0
  8  9  2  0
  9 13  1  0
 10  6  2  0
 11  7  2  0
 12  8  1  0
 13 17  1  0
 14  8  1  0
 15  9  1  0
 16 10  1  0
 17 19  1  0
 18 12  1  0
 19 16  1  0
 20 21  1  0
 21 15  2  0
  3  4  2  0
 10 11  1  0
 14 20  2  0
  2 22  1  0
  5 23  1  0
  6 24  1  0
  7 25  1  0
 11 26  1  0
 14 27  1  0
 15 28  1  0
 16 29  1  0
 16 30  1  0
 17 31  1  0
 17 32  1  0
 18 33  1  0
 18 34  1  0
 18 35  1  0
 19 36  1  0
 19 37  1  0
 20 38  1  0
 21 39  1  0
M  END
> <Name>
6-[3-(2-methoxyphenoxy)propyl]-1H-indazole

> <ID>
37681740

> <RB>
6

> <clogP>
4.12

> <Supplier>
ChemBridge

> <tPSA>
47.14

> <Hacc>
3

> <Hdon>
1

> <Molecular_Weight>
282.33702

> <NumQueries>
10

> <NumQueriesMapped>
1

> <QueriesMapped>
N-[1-(1-cyclopropylethyl)-4-methyl-1H-pyrazol-5-yl]-2-(2H-indazol-2-yl)acetamide

> <categories>
1.2

> <LogSw>
-4.78

> <LIBRARY>
CORE

> <Scheme>
2667

> <StereoChemistry>
N/A

$$$$
5-[3-(dimethylamino)phenyl]-1H-indazol-3-amine
  SciTegic04051715162D

 35 37  0  0  0  0            999 V2000
    7.6417   -4.3417    0.0000 C   0  0
    8.6375   -3.4417    0.0000 N   0  0
    7.8167   -3.5292    0.0000 C   0  0
    8.9792   -4.2042    0.0000 N   0  0
    6.9292   -4.7542    0.0000 C   0  0
    8.3542   -4.7542    0.0000 C   0  0
    6.9292   -5.5792    0.0000 C   0  0
    6.2167   -5.9917    0.0000 C   0  0
    6.2167   -6.8250    0.0000 C   0  0
    5.5042   -7.2417    0.0000 C   0  0
    5.5167   -8.0667    0.0000 N   0  0
    7.6417   -5.9917    0.0000 C   0  0
    8.3542   -5.5792    0.0000 C   0  0
    7.2625   -2.9167    0.0000 N   0  0
    5.4917   -5.5792    0.0000 C   0  0
    4.7792   -6.8292    0.0000 C   0  0
    4.7750   -6.0042    0.0000 C   0  0
    4.8167   -8.4917    0.0000 C   0  0
    6.2292   -8.4750    0.0000 C   0  0
    9.9564   -4.4165    0.0000 H   0  0
    6.0629   -4.2547    0.0000 H   0  0
    7.0841   -7.3226    0.0000 H   0  0
    7.6417   -6.9917    0.0000 H   0  0
    9.2205   -6.0787    0.0000 H   0  0
    6.2751   -3.0748    0.0000 H   0  0
    7.6349   -1.9886    0.0000 H   0  0
    5.4827   -4.5792    0.0000 H   0  0
    3.9160   -7.3341    0.0000 H   0  0
    3.9048   -5.5115    0.0000 H   0  0
    4.8354   -9.4915    0.0000 H   0  0
    3.9436   -8.0041    0.0000 H   0  0
    3.9588   -9.0055    0.0000 H   0  0
    6.2383   -9.4750    0.0000 H   0  0
    7.0880   -7.9628    0.0000 H   0  0
    7.1014   -8.9642    0.0000 H   0  0
  2  3  2  0
  3  1  1  0
  4  6  1  0
  5  1  1  0
  6  1  2  0
  7  5  2  0
  8  7  1  0
  9  8  1  0
 10  9  2  0
 11 10  1  0
 12 13  2  0
 13  6  1  0
 14  3  1  0
 15  8  2  0
 16 17  2  0
 17 15  1  0
 18 11  1  0
 19 11  1  0
  4  2  1  0
  7 12  1  0
 10 16  1  0
  4 20  1  0
  5 21  1  0
  9 22  1  0
 12 23  1  0
 13 24  1  0
 14 25  1  0
 14 26  1  0
 15 27  1  0
 16 28  1  0
 17 29  1  0
 18 30  1  0
 18 31  1  0
 18 32  1  0
 19 33  1  0
 19 34  1  0
 19 35  1  0
M  END
> <Name>
5-[3-(dimethylamino)phenyl]-1H-indazol-3-amine

> <ID>
81296927

> <RB>
2

> <clogP>
2.96

> <Supplier>
ChemBridge

> <tPSA>
57.94

> <Hacc>
1

> <Hdon>
2

> <Molecular_Weight>
252.31433

> <NumQueries>
10

> <NumQueriesMapped>
1

> <QueriesMapped>
N-[1-(1-cyclopropylethyl)-4-methyl-1H-pyrazol-5-yl]-2-(2H-indazol-2-yl)acetamide

> <categories>
1.2

> <LogSw>
-3.57

> <LIBRARY>
CORE

> <Scheme>
2733

> <StereoChemistry>
N/A

$$$$
3-hydrazino-8-methyl-5H-[1,2,4]triazino[5,6-b]indole
  SciTegic04051715162D

 26 28  0  0  0  0            999 V2000
    3.3292   -2.3542    0.0000 C   0  0
    2.8875   -1.7500    0.0000 C   0  0
    4.0792   -2.3667    0.0000 N   0  0
    2.1667   -1.9875    0.0000 C   0  0
    2.8792   -2.9667    0.0000 N   0  0
    3.1167   -1.0375    0.0000 N   0  0
    4.3542   -1.4375    0.0000 C   0  0
    2.1667   -2.7375    0.0000 C   0  0
    3.8500   -0.8792    0.0000 N   0  0
    1.5167   -1.6042    0.0000 C   0  0
    5.0875   -1.2792    0.0000 N   0  0
    1.5167   -3.1167    0.0000 C   0  0
    0.8667   -1.9875    0.0000 C   0  0
    5.6000   -1.8292    0.0000 N   0  0
    0.8667   -2.7375    0.0000 C   0  0
    0.2167   -1.6042    0.0000 C   0  0
    3.1871   -3.9181    0.0000 H   0  0
    5.3869   -0.3251    0.0000 H   0  0
    6.5759   -1.6112    0.0000 H   0  0
    5.2958   -2.7818    0.0000 H   0  0
    1.5167   -0.6042    0.0000 H   0  0
    1.5167   -4.1167    0.0000 H   0  0
   -0.0005   -3.2355    0.0000 H   0  0
   -0.6492   -2.1044    0.0000 H   0  0
    0.2177   -0.6042    0.0000 H   0  0
   -0.6497   -1.1048    0.0000 H   0  0
  2  1  1  0
  3  1  2  0
  4  2  1  0
  5  1  1  0
  6  2  2  0
  7  3  1  0
  8  5  1  0
  9  7  2  0
 10  4  1  0
 11  7  1  0
 12  8  1  0
 13 10  2  0
 14 11  1  0
 15 12  2  0
 16 13  1  0
 17  5  1  0
 18 11  1  0
 19 14  1  0
 20 14  1  0
  8  4  2  0
  6  9  1  0
 13 15  1  0
 10 21  1  0
 12 22  1  0
 15 23  1  0
 16 24  1  0
 16 25  1  0
 16 26  1  0
M  END
> <Name>
3-hydrazino-8-methyl-5H-[1,2,4]triazino[5,6-b]indole

> <ID>
5225637

> <RB>
3

> <clogP>
2.24

> <Supplier>
ChemBridge

> <tPSA>
92.51

> <Hacc>
3

> <Hdon>
3

> <logSw>
-3.787

> <Library>
ExpressPick

> <Molecular_Weight>
214.22659

> <NumQueries>
10

> <NumQueriesMapped>
1

> <QueriesMapped>
3-hydrazino-8-methyl-5H-[1,2,4]triazino[5,6-b]indole

> <categories>
1.2

> <Scheme>
239

$$$$
3-allyl-4-amino-5-[(4-methyl-1-piperazinyl)carbonyl]-1,3-thiazole-2(3H)-thione
  SciTegic04051715162D

 37 38  0  0  0  0            999 V2000
   -0.7833   -0.4667    0.0000 C   0  0
    0.2917    0.3208    0.0000 N   0  0
   -0.5333    0.3208    0.0000 C   0  0
    0.5542   -0.4542    0.0000 C   0  0
   -0.1208   -0.9417    0.0000 S   0  0
   -1.5708   -0.7250    0.0000 C   0  0
   -2.1833   -0.1750    0.0000 N   0  0
    1.3375   -0.7000    0.0000 S   0  0
   -3.4000    0.9333    0.0000 N   0  0
   -1.7333   -1.5292    0.0000 O   0  0
   -1.0208    0.9875    0.0000 N   0  0
   -2.0083    0.6375    0.0000 C   0  0
   -2.9583   -0.4292    0.0000 C   0  0
    0.7667    0.9958    0.0000 C   0  0
    1.5917    0.9125    0.0000 C   0  0
   -3.5708    0.1250    0.0000 C   0  0
   -2.6208    1.1875    0.0000 C   0  0
    2.0667    1.5833    0.0000 C   0  0
   -4.0083    1.4875    0.0000 C   0  0
   -2.0194    0.9339    0.0000 H   0  0
   -0.5528    1.8712    0.0000 H   0  0
   -1.7977    1.6151    0.0000 H   0  0
   -1.2643   -0.0306    0.0000 H   0  0
   -3.9085   -0.7409    0.0000 H   0  0
   -2.2168   -1.1001    0.0000 H   0  0
    0.3512    1.9054    0.0000 H   0  0
    1.3489    1.8088    0.0000 H   0  0
    2.0059    0.0023    0.0000 H   0  0
   -3.7775   -0.8534    0.0000 H   0  0
   -4.3123    0.7959    0.0000 H   0  0
   -1.6701    1.4976    0.0000 H   0  0
   -3.3648    1.8556    0.0000 H   0  0
    3.0620    1.4867    0.0000 H   0  0
    1.6505    2.4926    0.0000 H   0  0
   -3.7980    2.4651    0.0000 H   0  0
   -4.9587    1.1766    0.0000 H   0  0
   -4.7516    2.1564    0.0000 H   0  0
  2  3  1  0
  3  1  2  0
  4  5  1  0
  5  1  1  0
  6  1  1  0
  7  6  1  0
  8  4  2  0
  9 16  1  0
 10  6  2  0
 11  3  1  0
 12  7  1  0
 13  7  1  0
 14  2  1  0
 15 14  1  0
 16 13  1  0
 17 12  1  0
 18 15  2  0
 19  9  1  0
  2  4  1  0
 17  9  1  0
 11 20  1  0
 11 21  1  0
 12 22  1  0
 12 23  1  0
 13 24  1  0
 13 25  1  0
 14 26  1  0
 14 27  1  0
 15 28  1  0
 16 29  1  0
 16 30  1  0
 17 31  1  0
 17 32  1  0
 18 33  1  0
 18 34  1  0
 19 35  1  0
 19 36  1  0
 19 37  1  0
M  END
> <Name>
3-allyl-4-amino-5-[(4-methyl-1-piperazinyl)carbonyl]-1,3-thiazole-2(3H)-thione

> <ID>
7419613

> <RB>
3

> <clogP>
0.9

> <Supplier>
ChemBridge

> <tPSA>
54.5

> <Hacc>
2

> <Hdon>
1

> <logSw>
-1.547

> <Library>
ExpressPick

> <Molecular_Weight>
298.42752

> <NumQueries>
10

> <NumQueriesMapped>
1

> <QueriesMapped>
3-allyl-4-amino-5-[(4-methyl-1-piperazinyl)carbonyl]-1,3-thiazole-2(3H)-thione

> <categories>
1.2

> <Scheme>
490

$$$$
1,5-anhydro-3-O-(carboxymethyl)-2,4-dideoxy-4-(2-furoylamino)-D-erythro-pentitol
  SciTegic04051715162D

 34 35  0  0  0  0            999 V2000
    4.5375   -3.6292    0.0000 C   0  0
    3.8250   -4.0417    0.0000 N   0  0
    4.5292   -2.7875    0.0000 C   0  0
    3.8167   -4.8750    0.0000 C   0  0  1  0  0  0
    5.2542   -2.4292    0.0000 O   0  0
    6.6792   -5.4167    0.0000 C   0  0
    4.4917   -5.3667    0.0000 C   0  0  1  0  0  0
    5.2667   -4.0500    0.0000 O   0  0
    3.9542   -2.1917    0.0000 C   0  0
    5.2792   -5.1042    0.0000 O   0  0
    5.1500   -1.6167    0.0000 C   0  0
    4.3417   -1.4542    0.0000 C   0  0
    6.8542   -4.6042    0.0000 O   0  0
    2.9667   -6.0375    0.0000 O   0  0
    5.9000   -5.6667    0.0000 C   0  0
    7.2917   -5.9667    0.0000 O   0  0
    3.0667   -5.2167    0.0000 C   0  0
    4.4042   -6.1917    0.0000 C   0  0
    3.6417   -6.5250    0.0000 C   0  0
    2.9612   -3.5379    0.0000 H   0  0
    4.7102   -4.4260    0.0000 H   0  0
    4.6450   -4.3785    0.0000 H   0  0
    2.9643   -2.3332    0.0000 H   0  0
    5.8817   -0.9351    0.0000 H   0  0
    3.9119   -0.5513    0.0000 H   0  0
    5.6888   -6.6441    0.0000 H   0  0
    4.9479   -5.9726    0.0000 H   0  0
    8.2431   -5.6586    0.0000 H   0  0
    3.1876   -4.2240    0.0000 H   0  0
    2.1567   -5.6313    0.0000 H   0  0
    4.2987   -7.1861    0.0000 H   0  0
    5.3205   -5.7912    0.0000 H   0  0
    4.4524   -7.1105    0.0000 H   0  0
    2.7254   -6.9255    0.0000 H   0  0
  2  1  1  0
  3  1  1  0
  4  2  1  0
  5  3  1  0
  6 15  1  0
  7  4  1  0
  8  1  2  0
  9  3  2  0
  7 10  1  0
 11  5  1  0
 12  9  1  0
 13  6  2  0
 14 17  1  0
 15 10  1  0
 16  6  1  0
 17  4  1  0
 18  7  1  0
 19 14  1  0
 12 11  2  0
 19 18  1  0
  2 20  1  0
  4 21  1  6
  7 22  1  6
  9 23  1  0
 11 24  1  0
 12 25  1  0
 15 26  1  0
 15 27  1  0
 16 28  1  0
 17 29  1  0
 17 30  1  0
 18 31  1  0
 18 32  1  0
 19 33  1  0
 19 34  1  0
M  END
> <Name>
1,5-anhydro-3-O-(carboxymethyl)-2,4-dideoxy-4-(2-furoylamino)-D-erythro-pentitol

> <ID>
24767136

> <RB>
5

> <clogP>
-0.72

> <Supplier>
ChemBridge

> <tPSA>
98

> <Hacc>
6

> <Hdon>
2

> <Molecular_Weight>
269.2506

> <NumQueries>
10

> <NumQueriesMapped>
1

> <QueriesMapped>
1,5-anhydro-3-O-(carboxymethyl)-2,4-dideoxy-4-(2-furoylamino)-D-erythro-pentitol

> <categories>
1.2

> <LogSw>
-0.55

> <LIBRARY>
CORE

> <Scheme>
2950

> <StereoChemistry>
cis

$$$$
2-(2-methyl-5-phenyl-1H-pyrrol-1-yl)phenol
  SciTegic04051715162D

 34 36  0  0  0  0            999 V2000
    5.7500   -1.2292    0.0000 N   0  0
    6.2167   -0.5417    0.0000 C   0  0
    7.0042   -0.7792    0.0000 C   0  0
    6.2542   -1.8792    0.0000 C   0  0
    4.9250   -1.3125    0.0000 C   0  0
    7.0292   -1.6000    0.0000 C   0  0
    5.9375    0.2333    0.0000 C   0  0
    4.5792   -2.0542    0.0000 C   0  0
    5.0625   -2.7292    0.0000 O   0  0
    4.4417   -0.6292    0.0000 C   0  0
    6.0292   -2.6667    0.0000 C   0  0
    6.4750    0.8583    0.0000 C   0  0
    5.1292    0.3750    0.0000 C   0  0
    3.7542   -2.1292    0.0000 C   0  0
    3.6167   -0.7042    0.0000 C   0  0
    6.2000    1.6333    0.0000 C   0  0
    4.8542    1.1583    0.0000 C   0  0
    3.2792   -1.4500    0.0000 C   0  0
    5.3875    1.7875    0.0000 C   0  0
    7.7978   -0.1707    0.0000 H   0  0
    7.8561   -2.1624    0.0000 H   0  0
    4.6446   -3.6377    0.0000 H   0  0
    4.8606    0.2788    0.0000 H   0  0
    6.6839   -3.4226    0.0000 H   0  0
    5.0441   -2.8389    0.0000 H   0  0
    5.6867   -3.6062    0.0000 H   0  0
    7.4580    0.6747    0.0000 H   0  0
    4.4824   -0.3877    0.0000 H   0  0
    3.3329   -3.0361    0.0000 H   0  0
    3.0371    0.1107    0.0000 H   0  0
    6.8508    2.3925    0.0000 H   0  0
    3.8708    1.3400    0.0000 H   0  0
    2.2835   -1.5425    0.0000 H   0  0
    5.0539    2.7302    0.0000 H   0  0
  2  1  1  0
  3  2  2  0
  4  1  1  0
  5  1  1  0
  6  4  2  0
  7  2  1  0
  8  5  1  0
  9  8  1  0
 10  5  2  0
 11  4  1  0
 12  7  2  0
 13  7  1  0
 14  8  2  0
 15 10  1  0
 16 12  1  0
 17 13  2  0
 18 15  2  0
 19 17  1  0
  6  3  1  0
 18 14  1  0
 16 19  2  0
  3 20  1  0
  6 21  1  0
  9 22  1  0
 10 23  1  0
 11 24  1  0
 11 25  1  0
 11 26  1  0
 12 27  1  0
 13 28  1  0
 14 29  1  0
 15 30  1  0
 16 31  1  0
 17 32  1  0
 18 33  1  0
 19 34  1  0
M  END
> <Name>
2-(2-methyl-5-phenyl-1H-pyrrol-1-yl)phenol

> <ID>
5936013

> <RB>
2

> <clogP>
5.34

> <Supplier>
ChemBridge

> <tPSA>
25.16

> <Hacc>
2

> <Hdon>
1

> <logSw>
-4.999

> <Library>
ExpressPick

> <Molecular_Weight>
249.30709

> <NumQueries>
10

> <NumQueriesMapped>
1

> <QueriesMapped>
3-{1-[(aminocarbonothioyl)amino]-5-phenyl-1H-pyrrol-2-yl}propanoic acid

> <categories>
1.2

$$$$
7,7-dimethyl-2-[(3-pyridinylmethyl)amino]-7,8-dihydro-5H-pyrano[4,3-b]pyridine-3-carbonitrile
  SciTegic04051715162D

 40 42  0  0  0  0            999 V2000
    4.7375   -6.6875    0.0000 N   0  0
    5.4542   -6.2750    0.0000 C   0  0
    5.4542   -5.4417    0.0000 C   0  0
    4.0167   -6.2750    0.0000 C   0  0
    4.0250   -5.4417    0.0000 C   0  0
    6.1750   -5.0167    0.0000 C   0  0
    4.7375   -5.0250    0.0000 C   0  0
    6.8875   -4.6042    0.0000 N   0  0
    3.3000   -6.6875    0.0000 C   0  0
    6.1792   -6.6875    0.0000 N   0  0
    2.5875   -5.4375    0.0000 O   0  0
    2.5792   -6.2667    0.0000 C   0  0
    3.3042   -5.0250    0.0000 C   0  0
    9.0417   -6.6792    0.0000 N   0  0
    7.6125   -6.6792    0.0000 C   0  0
    6.8917   -6.2667    0.0000 C   0  0
    8.3250   -6.2667    0.0000 C   0  0
    9.0417   -7.5125    0.0000 C   0  0
    2.5792   -7.0917    0.0000 C   0  0
    1.8625   -6.6750    0.0000 C   0  0
    7.6042   -7.5125    0.0000 C   0  0
    8.3250   -7.9292    0.0000 C   0  0
    4.7362   -4.0250    0.0000 H   0  0
    2.4333   -7.1863    0.0000 H   0  0
    4.1636   -7.1917    0.0000 H   0  0
    6.1873   -7.6875    0.0000 H   0  0
    4.1709   -4.5262    0.0000 H   0  0
    2.4385   -4.5245    0.0000 H   0  0
    6.8849   -5.2667    0.0000 H   0  0
    6.0215   -5.7740    0.0000 H   0  0
    8.3237   -5.2667    0.0000 H   0  0
    9.9085   -8.0112    0.0000 H   0  0
    1.7122   -7.5900    0.0000 H   0  0
    3.4462   -7.5900    0.0000 H   0  0
    2.5792   -8.0917    0.0000 H   0  0
    1.8587   -7.6750    0.0000 H   0  0
    1.0004   -6.1683    0.0000 H   0  0
    0.9936   -7.1700    0.0000 H   0  0
    6.7356   -8.0079    0.0000 H   0  0
    8.3262   -8.9292    0.0000 H   0  0
  2  1  2  0
  3  2  1  0
  4  1  1  0
  5  4  2  0
  6  3  1  0
  7  5  1  0
  8  6  3  0
  9  4  1  0
 10  2  1  0
 11 12  1  0
 12  9  1  0
 13  5  1  0
 14 17  2  0
 15 16  1  0
 16 10  1  0
 17 15  1  0
 18 22  2  0
 19 12  1  0
 20 12  1  0
 21 15  2  0
 22 21  1  0
 11 13  1  0
  7  3  2  0
 18 14  1  0
  7 23  1  0
  9 24  1  0
  9 25  1  0
 10 26  1  0
 13 27  1  0
 13 28  1  0
 16 29  1  0
 16 30  1  0
 17 31  1  0
 18 32  1  0
 19 33  1  0
 19 34  1  0
 19 35  1  0
 20 36  1  0
 20 37  1  0
 20 38  1  0
 21 39  1  0
 22 40  1  0
M  END
> <Name>
7,7-dimethyl-2-[(3-pyridinylmethyl)amino]-7,8-dihydro-5H-pyrano[4,3-b]pyridine-3-carbonitrile

> <ID>
9198634

> <RB>
3

> <clogP>
1.315

> <Supplier>
ChemBridge

> <tPSA>
70.83

> <Hacc>
4

> <Hdon>
1

> <logSw>
-1.435

> <Library>
ExpressPick

> <Molecular_Weight>
294.35102

> <NumQueries>
10

> <NumQueriesMapped>
1

> <QueriesMapped>
2-({[2-(diethylamino)-3-pyridinyl]methyl}amino)nicotinamide

> <categories>
1.2

$$$$
3-{[(2R*,6R*)-2-allyl-6-methyl-3,6-dihydropyridin-1(2H)-yl]carbonyl}-1H-indazole
  SciTegic04051715162D

 40 42  0  0  0  0            999 V2000
    5.1125   -8.2667    0.0000 C   0  0
    5.1167   -7.4292    0.0000 C   0  0
    5.7792   -8.7667    0.0000 N   0  0
    5.8292   -7.0167    0.0000 N   0  0
    4.4417   -8.7500    0.0000 C   0  0
    5.5167   -9.5417    0.0000 N   0  0
    4.6917   -9.5417    0.0000 C   0  0
    4.4000   -7.0167    0.0000 O   0  0
    6.5417   -7.4375    0.0000 C   0  0  1  0  0  0
    5.8375   -6.1917    0.0000 C   0  0  1  0  0  0
    7.2667   -6.1917    0.0000 C   0  0
    7.2667   -7.0250    0.0000 C   0  0
    5.1042   -4.9542    0.0000 C   0  0
    5.8250   -4.5417    0.0000 C   0  0
    3.6375   -8.5750    0.0000 C   0  0
    6.5542   -5.7792    0.0000 C   0  0
    5.1042   -5.7792    0.0000 C   0  0
    4.1417  -10.1542    0.0000 C   0  0
    6.5417   -8.2667    0.0000 C   0  0
    3.0750   -9.1917    0.0000 C   0  0
    3.3292   -9.9792    0.0000 C   0  0
    6.0994  -10.3544    0.0000 H   0  0
    6.5498   -6.4375    0.0000 H   0  0
    4.9718   -6.6922    0.0000 H   0  0
    8.1330   -5.6922    0.0000 H   0  0
    8.1311   -7.5277    0.0000 H   0  0
    4.2391   -4.4526    0.0000 H   0  0
    5.8267   -3.5417    0.0000 H   0  0
    6.6886   -5.0458    0.0000 H   0  0
    3.3338   -7.6222    0.0000 H   0  0
    5.6888   -5.2782    0.0000 H   0  0
    7.4209   -5.2804    0.0000 H   0  0
    4.2410   -6.2840    0.0000 H   0  0
    4.2368   -5.2816    0.0000 H   0  0
    4.4501  -11.1055    0.0000 H   0  0
    5.6747   -8.7650    0.0000 H   0  0
    7.4087   -8.7650    0.0000 H   0  0
    6.5417   -9.2667    0.0000 H   0  0
    2.0977   -8.9797    0.0000 H   0  0
    2.6584  -10.7208    0.0000 H   0  0
  2  1  1  0
  3  1  2  0
  4  2  1  0
  5  1  1  0
  6  3  1  0
  7  5  1  0
  8  2  2  0
  9  4  1  0
 10  4  1  0
 11 16  1  0
 12  9  1  0
 13 17  1  0
 14 13  2  0
 15  5  2  0
 16 10  1  0
 10 17  1  0
 18  7  2  0
  9 19  1  0
 20 15  1  0
 21 20  2  0
  7  6  1  0
 18 21  1  0
 12 11  2  0
  6 22  1  0
  9 23  1  6
 10 24  1  1
 11 25  1  0
 12 26  1  0
 13 27  1  0
 14 28  1  0
 14 29  1  0
 15 30  1  0
 16 31  1  0
 16 32  1  0
 17 33  1  0
 17 34  1  0
 18 35  1  0
 19 36  1  0
 19 37  1  0
 19 38  1  0
 20 39  1  0
 21 40  1  0
M  END
> <Name>
3-{[(2R*,6R*)-2-allyl-6-methyl-3,6-dihydropyridin-1(2H)-yl]carbonyl}-1H-indazole

> <ID>
54010136

> <RB>
3

> <clogP>
2.28

> <Supplier>
ChemBridge

> <tPSA>
48.99

> <Hacc>
2

> <Hdon>
1

> <Molecular_Weight>
281.35226

> <NumQueries>
10

> <NumQueriesMapped>
1

> <QueriesMapped>
N-[1-(1-cyclopropylethyl)-4-methyl-1H-pyrazol-5-yl]-2-(2H-indazol-2-yl)acetamide

> <categories>
1.2

> <LogSw>
-3.2

> <LIBRARY>
CORE

> <Scheme>
2398

> <StereoChemistry>
racemic

$$$$
2-(2-phenylethyl)-4-(2-pyridinylcarbonyl)morpholine
  SciTegic04051715162D

 42 44  0  0  0  0            999 V2000
    5.4500   -7.1917    0.0000 N   0  0
    5.4500   -8.0167    0.0000 C   0  0
    6.1667   -8.4417    0.0000 C   0  0
    6.1625   -6.7875    0.0000 C   0  0
    6.1667   -9.2667    0.0000 N   0  0
    4.7417   -8.4292    0.0000 O   0  0
    5.4500   -5.5417    0.0000 O   0  0
    6.1625   -5.9625    0.0000 C   0  0
    4.7417   -6.7875    0.0000 C   0  0
    4.7417   -5.9625    0.0000 C   0  0
    6.8792   -4.7250    0.0000 C   0  0
    6.8792   -5.5500    0.0000 C   0  0
    7.5917   -4.3167    0.0000 C   0  0
    6.8875   -9.6875    0.0000 C   0  0
    6.8792   -8.0292    0.0000 C   0  0
    8.3125   -4.7292    0.0000 C   0  0
    7.6000   -3.4917    0.0000 C   0  0
    7.6042   -9.2667    0.0000 C   0  0
    7.6000   -8.4417    0.0000 C   0  0
    9.0292   -4.3167    0.0000 C   0  0
    8.3167   -3.0792    0.0000 C   0  0
    9.0292   -3.4917    0.0000 C   0  0
    7.0323   -6.2941    0.0000 H   0  0
    6.1625   -7.7875    0.0000 H   0  0
    6.1681   -4.9625    0.0000 H   0  0
    3.8732   -6.2919    0.0000 H   0  0
    4.7417   -7.7875    0.0000 H   0  0
    3.8820   -6.4733    0.0000 H   0  0
    4.7417   -4.9625    0.0000 H   0  0
    6.0140   -4.2236    0.0000 H   0  0
    6.8816   -3.7250    0.0000 H   0  0
    7.7449   -6.0506    0.0000 H   0  0
    7.7454   -5.0503    0.0000 H   0  0
    6.8887  -10.6875    0.0000 H   0  0
    6.8767   -7.0292    0.0000 H   0  0
    8.3137   -5.7292    0.0000 H   0  0
    6.7368   -2.9868    0.0000 H   0  0
    8.4733   -9.7613    0.0000 H   0  0
    8.4638   -7.9379    0.0000 H   0  0
    9.8949   -4.8173    0.0000 H   0  0
    8.3180   -2.0792    0.0000 H   0  0
    9.8955   -2.9922    0.0000 H   0  0
  2  1  1  0
  3  2  1  0
  4  1  1  0
  5  3  2  0
  6  2  2  0
  7 10  1  0
  8  4  1  0
  9  1  1  0
 10  9  1  0
 11 12  1  0
 12  8  1  0
 13 11  1  0
 14  5  1  0
 15  3  1  0
 16 13  2  0
 17 13  1  0
 18 19  1  0
 19 15  2  0
 20 16  1  0
 21 17  2  0
 22 21  1  0
  8  7  1  0
 14 18  2  0
 20 22  2  0
  4 23  1  0
  4 24  1  0
  8 25  1  0
  9 26  1  0
  9 27  1  0
 10 28  1  0
 10 29  1  0
 11 30  1  0
 11 31  1  0
 12 32  1  0
 12 33  1  0
 14 34  1  0
 15 35  1  0
 16 36  1  0
 17 37  1  0
 18 38  1  0
 19 39  1  0
 20 40  1  0
 21 41  1  0
 22 42  1  0
M  END
> <Name>
2-(2-phenylethyl)-4-(2-pyridinylcarbonyl)morpholine

> <ID>
64811182

> <RB>
4

> <clogP>
2.14

> <Supplier>
ChemBridge

> <tPSA>
42.43

> <Hacc>
3

> <Hdon>
0

> <Molecular_Weight>
296.3636

> <NumQueries>
10

> <NumQueriesMapped>
1

> <QueriesMapped>
2-(2-phenylethyl)-4-(2-pyridinylcarbonyl)morpholine

> <categories>
1.2

> <LogSw>
-3.76

> <LIBRARY>
CORE

> <Scheme>
4065

> <StereoChemistry>
racemic

$$$$
[3-(ethoxycarbonyl)-2-methyl-5-phenyl-1H-pyrrol-1-yl]acetic acid
  SciTegic04051715162D

 38 39  0  0  0  0            999 V2000
    4.2417    2.8625    0.0000 N   0  0
    3.0375    2.9875    0.0000 C   0  0
    3.6875    3.3625    0.0000 C   0  0
    3.9375    2.1750    0.0000 C   0  0
    3.1917    2.2583    0.0000 C   0  0
    2.3542    3.2958    0.0000 C   0  0
    4.9792    3.0208    0.0000 C   0  0
    5.0792    3.7708    0.0000 C   0  0
    4.3125    1.5333    0.0000 C   0  0
    2.2750    4.0292    0.0000 O   0  0
    5.7792    4.0292    0.0000 O   0  0
    3.7667    4.1042    0.0000 C   0  0
    1.7417    2.8583    0.0000 O   0  0
    4.4917    4.2167    0.0000 O   0  0
    3.9375    0.8833    0.0000 C   0  0
    5.0625    1.5333    0.0000 C   0  0
    1.1250    3.2708    0.0000 C   0  0
    0.4500    2.9458    0.0000 C   0  0
    4.3125    0.2333    0.0000 C   0  0
    5.4375    0.8833    0.0000 C   0  0
    5.0625    0.2333    0.0000 C   0  0
    2.5198    1.5177    0.0000 H   0  0
    5.7136    2.3421    0.0000 H   0  0
    5.9199    3.3601    0.0000 H   0  0
    4.6579    4.5578    0.0000 H   0  0
    2.9199    4.6361    0.0000 H   0  0
    3.8050    5.1035    0.0000 H   0  0
    4.6207    5.2083    0.0000 H   0  0
    2.9375    0.8833    0.0000 H   0  0
    5.5626    2.3992    0.0000 H   0  0
    1.1953    4.2683    0.0000 H   0  0
    2.0231    3.7106    0.0000 H   0  0
    0.3772    1.9485    0.0000 H   0  0
   -0.3751    3.5108    0.0000 H   0  0
   -0.4510    2.5120    0.0000 H   0  0
    3.8124   -0.6326    0.0000 H   0  0
    6.4375    0.8833    0.0000 H   0  0
    5.5626   -0.6326    0.0000 H   0  0
  2  3  2  0
  3  1  1  0
  4  1  1  0
  5  4  2  0
  6  2  1  0
  7  1  1  0
  8  7  1  0
  9  4  1  0
 10  6  2  0
 11  8  2  0
 12  3  1  0
 13  6  1  0
 14  8  1  0
 15  9  2  0
 16  9  1  0
 17 13  1  0
 18 17  1  0
 19 15  1  0
 20 16  2  0
 21 20  1  0
  2  5  1  0
 19 21  2  0
  5 22  1  0
  7 23  1  0
  7 24  1  0
 12 25  1  0
 12 26  1  0
 12 27  1  0
 14 28  1  0
 15 29  1  0
 16 30  1  0
 17 31  1  0
 17 32  1  0
 18 33  1  0
 18 34  1  0
 18 35  1  0
 19 36  1  0
 20 37  1  0
 21 38  1  0
M  END
> <Name>
[3-(ethoxycarbonyl)-2-methyl-5-phenyl-1H-pyrrol-1-yl]acetic acid

> <ID>
9073954

> <RB>
4

> <clogP>
3.793

> <Supplier>
ChemBridge

> <tPSA>
68.53

> <Hacc>
4

> <Hdon>
1

> <logSw>
-4.14

> <Library>
ExpressPick

> <Molecular_Weight>
287.31048

> <NumQueries>
10

> <NumQueriesMapped>
1

> <QueriesMapped>
3-{1-[(aminocarbonothioyl)amino]-5-phenyl-1H-pyrrol-2-yl}propanoic acid

> <categories>
1.2

$$$$
N-1H-indazol-5-yl-5-propyl-3-thiophenecarboxamide
  SciTegic04051715162D

 35 37  0  0  0  0            999 V2000
   -0.9208    2.0958    0.0000 C   0  0
   -0.2708    2.4708    0.0000 C   0  0
   -1.6000    2.3958    0.0000 C   0  0
    3.4875    2.8458    0.0000 N   0  0
   -0.9958    1.3458    0.0000 C   0  0
   -1.7250    1.1875    0.0000 S   0  0
    2.3292    2.4708    0.0000 C   0  0
    0.3792    2.0958    0.0000 N   0  0
    3.0417    3.4458    0.0000 N   0  0
   -2.1000    1.8375    0.0000 C   0  0
    2.3292    3.2208    0.0000 C   0  0
    1.0292    2.4708    0.0000 C   0  0
    1.6792    2.0958    0.0000 C   0  0
    3.0417    2.2333    0.0000 C   0  0
   -0.2708    3.2208    0.0000 O   0  0
    1.6792    3.5958    0.0000 C   0  0
    1.0292    3.2208    0.0000 C   0  0
   -2.8458    1.9208    0.0000 C   0  0
   -3.2875    1.3083    0.0000 C   0  0
   -4.0333    1.3875    0.0000 C   0  0
   -1.8107    3.3734    0.0000 H   0  0
   -0.2495    0.6802    0.0000 H   0  0
    0.3792    1.0958    0.0000 H   0  0
    3.3496    4.3972    0.0000 H   0  0
    1.6792    1.0958    0.0000 H   0  0
    3.3467    1.2809    0.0000 H   0  0
    1.6792    4.5958    0.0000 H   0  0
    0.1633    3.7209    0.0000 H   0  0
   -3.2512    2.8349    0.0000 H   0  0
   -2.2548    2.7275    0.0000 H   0  0
   -2.8796    0.3953    0.0000 H   0  0
   -2.2927    1.2061    0.0000 H   0  0
   -4.6204    0.5780    0.0000 H   0  0
   -4.4372    2.3023    0.0000 H   0  0
   -5.0277    1.4931    0.0000 H   0  0
  2  1  1  0
  3  1  1  0
  4 14  2  0
  5  1  2  0
  6  5  1  0
  7 13  1  0
  8  2  1  0
  9 11  1  0
 10  3  2  0
 11 16  1  0
 12  8  1  0
 13 12  2  0
 14  7  1  0
 15  2  2  0
 16 17  2  0
 17 12  1  0
 18 10  1  0
 19 18  1  0
 20 19  1  0
  6 10  1  0
  7 11  2  0
  4  9  1  0
  3 21  1  0
  5 22  1  0
  8 23  1  0
  9 24  1  0
 13 25  1  0
 14 26  1  0
 16 27  1  0
 17 28  1  0
 18 29  1  0
 18 30  1  0
 19 31  1  0
 19 32  1  0
 20 33  1  0
 20 34  1  0
 20 35  1  0
M  END
> <Name>
N-1H-indazol-5-yl-5-propyl-3-thiophenecarboxamide

> <ID>
9045858

> <RB>
2

> <clogP>
4.021

> <Supplier>
ChemBridge

> <tPSA>
57.78

> <Hacc>
2

> <Hdon>
2

> <logSw>
-4.092

> <Library>
ExpressPick

> <Molecular_Weight>
285.3641

> <NumQueries>
10

> <NumQueriesMapped>
1

> <QueriesMapped>
N-[1-(1-cyclopropylethyl)-4-methyl-1H-pyrazol-5-yl]-2-(2H-indazol-2-yl)acetamide

> <categories>
1.2

$$$$
3-(butylthio)-6-methyl-5H-[1,2,4]triazino[5,6-b]indole
  SciTegic04051715162D

 35 37  0  0  0  0            999 V2000
    2.4042   -2.1292    0.0000 C   0  0
    1.9667   -1.5167    0.0000 C   0  0
    1.9667   -2.7375    0.0000 N   0  0
    3.1542   -2.0500    0.0000 N   0  0
    1.2500   -1.7542    0.0000 C   0  0
    1.2500   -2.5042    0.0000 C   0  0
    2.2667   -0.8292    0.0000 N   0  0
    3.4667   -1.3667    0.0000 C   0  0
    3.0167   -0.7500    0.0000 N   0  0
    0.6000   -2.8875    0.0000 C   0  0
    4.2167   -1.2875    0.0000 S   0  0
    0.6000   -1.3792    0.0000 C   0  0
   -0.0458   -1.7542    0.0000 C   0  0
   -0.0458   -2.5042    0.0000 C   0  0
    0.6000   -3.6375    0.0000 C   0  0
    4.6542   -1.9000    0.0000 C   0  0
    5.4000   -1.8167    0.0000 C   0  0
    5.8375   -2.4167    0.0000 C   0  0
    6.5875   -2.3500    0.0000 C   0  0
    2.2777   -3.6879    0.0000 H   0  0
    0.5986   -0.3792    0.0000 H   0  0
   -0.9124   -1.2553    0.0000 H   0  0
   -0.9148   -2.9990    0.0000 H   0  0
   -0.2638   -4.1413    0.0000 H   0  0
    1.4706   -4.1296    0.0000 H   0  0
    0.6074   -4.6375    0.0000 H   0  0
    4.2468   -2.8132    0.0000 H   0  0
    3.6592   -2.0001    0.0000 H   0  0
    5.8030   -0.9015    0.0000 H   0  0
    4.8079   -1.0108    0.0000 H   0  0
    5.4242   -3.3273    0.0000 H   0  0
    4.8427   -2.5185    0.0000 H   0  0
    7.1606   -3.1695    0.0000 H   0  0
    7.0070   -1.4423    0.0000 H   0  0
    7.5836   -2.2614    0.0000 H   0  0
  2  1  1  0
  3  1  1  0
  4  1  2  0
  5  2  1  0
  6  3  1  0
  7  2  2  0
  8  4  1  0
  9  8  2  0
 10  6  1  0
 11  8  1  0
 12  5  1  0
 13 12  2  0
 14 10  2  0
 15 10  1  0
 16 11  1  0
 17 16  1  0
 18 17  1  0
 19 18  1  0
  6  5  2  0
  9  7  1  0
 13 14  1  0
  3 20  1  0
 12 21  1  0
 13 22  1  0
 14 23  1  0
 15 24  1  0
 15 25  1  0
 15 26  1  0
 16 27  1  0
 16 28  1  0
 17 29  1  0
 17 30  1  0
 18 31  1  0
 18 32  1  0
 19 33  1  0
 19 34  1  0
 19 35  1  0
M  END
> <Name>
3-(butylthio)-6-methyl-5H-[1,2,4]triazino[5,6-b]indole

> <ID>
5623725

> <RB>
2

> <clogP>
4.18

> <Supplier>
ChemBridge

> <tPSA>
54.46

> <Hacc>
3

> <Hdon>
1

> <logSw>
-5.867

> <Library>
ExpressPick

> <Molecular_Weight>
272.36864

> <NumQueries>
10

> <NumQueriesMapped>
1

> <QueriesMapped>
3-hydrazino-8-methyl-5H-[1,2,4]triazino[5,6-b]indole

> <categories>
1.2

> <Scheme>
21

$$$$
6-[3-(1H-indazol-1-yl)propyl]-6,7-dihydro-5H-pyrrolo[3,4-b]pyridin-5-one
  SciTegic04051715162D

 38 41  0  0  0  0            999 V2000
    3.1667   -3.7667    0.0000 C   0  0
    3.6500   -4.4417    0.0000 N   0  0
    2.3792   -4.0250    0.0000 C   0  0
    5.7625   -6.6292    0.0000 N   0  0
    6.1125   -5.8917    0.0000 N   0  0
    2.3792   -4.8500    0.0000 C   0  0
    3.1667   -5.1042    0.0000 C   0  0
    6.9375   -5.9917    0.0000 C   0  0
    6.3542   -7.2042    0.0000 C   0  0
    7.0875   -6.8042    0.0000 C   0  0
    1.6667   -5.2625    0.0000 N   0  0
    3.4167   -2.9792    0.0000 O   0  0
    4.4750   -4.4417    0.0000 C   0  0
    4.8792   -5.1625    0.0000 C   0  0
    5.7042   -5.1667    0.0000 C   0  0
    1.6667   -3.6125    0.0000 C   0  0
    7.5667   -5.4542    0.0000 C   0  0
    7.8667   -7.0917    0.0000 C   0  0
    0.9542   -4.8500    0.0000 C   0  0
    0.9542   -4.0250    0.0000 C   0  0
    8.3500   -5.7292    0.0000 C   0  0
    8.5042   -6.5500    0.0000 C   0  0
    2.5773   -5.9121    0.0000 H   0  0
    4.1183   -5.4114    0.0000 H   0  0
    6.2188   -8.1950    0.0000 H   0  0
    4.9804   -3.5788    0.0000 H   0  0
    3.9777   -3.5741    0.0000 H   0  0
    4.3716   -6.0241    0.0000 H   0  0
    3.8793   -5.1518    0.0000 H   0  0
    6.2110   -4.3046    0.0000 H   0  0
    6.7042   -5.1760    0.0000 H   0  0
    1.6667   -2.6125    0.0000 H   0  0
    7.3831   -4.4712    0.0000 H   0  0
    8.0412   -8.0764    0.0000 H   0  0
    0.0879   -5.3495    0.0000 H   0  0
    0.0879   -3.5255    0.0000 H   0  0
    9.1087   -5.0778    0.0000 H   0  0
    9.4468   -6.8838    0.0000 H   0  0
  2  1  1  0
  3  1  1  0
  4  5  1  0
  5 15  1  0
  6  3  1  0
  7  2  1  0
  8  5  1  0
  9  4  2  0
 10  8  2  0
 11  6  2  0
 12  1  2  0
 13  2  1  0
 14 13  1  0
 15 14  1  0
 16  3  2  0
 17  8  1  0
 18 10  1  0
 19 20  2  0
 20 16  1  0
 21 17  2  0
 22 21  1  0
  7  6  1  0
 19 11  1  0
  9 10  1  0
 22 18  2  0
  7 23  1  0
  7 24  1  0
  9 25  1  0
 13 26  1  0
 13 27  1  0
 14 28  1  0
 14 29  1  0
 15 30  1  0
 15 31  1  0
 16 32  1  0
 17 33  1  0
 18 34  1  0
 19 35  1  0
 20 36  1  0
 21 37  1  0
 22 38  1  0
M  END
> <Name>
6-[3-(1H-indazol-1-yl)propyl]-6,7-dihydro-5H-pyrrolo[3,4-b]pyridin-5-one

> <ID>
35830363

> <RB>
4

> <clogP>
1.69

> <Supplier>
ChemBridge

> <tPSA>
51.02

> <Hacc>
3

> <Hdon>
0

> <Molecular_Weight>
292.33514

> <NumQueries>
10

> <NumQueriesMapped>
1

> <QueriesMapped>
N-[1-(1-cyclopropylethyl)-4-methyl-1H-pyrazol-5-yl]-2-(2H-indazol-2-yl)acetamide

> <categories>
1.2

> <LogSw>
-2.77

> <LIBRARY>
CORE

> <Scheme>
2390

> <StereoChemistry>
N/A

$$$$
3-(3-isobutyl-1H-1,2,4-triazol-5-yl)-1H-indazole
  SciTegic04051715162D

 33 35  0  0  0  0            999 V2000
    6.7625   -8.1917    0.0000 C   0  0
    5.9667   -7.9417    0.0000 C   0  0
    5.3000   -8.4292    0.0000 N   0  0
    7.4375   -7.7042    0.0000 N   0  0
    5.7042   -7.1542    0.0000 N   0  0
    7.0250   -8.9792    0.0000 C   0  0
    4.8917   -7.1542    0.0000 N   0  0
    4.6375   -7.9417    0.0000 C   0  0
    8.1000   -8.1792    0.0000 N   0  0
    7.8542   -8.9750    0.0000 C   0  0
    3.8417   -8.2000    0.0000 C   0  0
    6.6167   -9.6917    0.0000 C   0  0
    8.2750   -9.6792    0.0000 C   0  0
    3.6667   -9.0125    0.0000 C   0  0
    4.2792   -9.5667    0.0000 C   0  0
    2.8792   -9.2667    0.0000 C   0  0
    7.0375  -10.4125    0.0000 C   0  0
    7.8667  -10.4042    0.0000 C   0  0
    6.2889   -6.3430    0.0000 H   0  0
    9.0478   -7.8603    0.0000 H   0  0
    3.0996   -7.5298    0.0000 H   0  0
    4.0505   -7.2220    0.0000 H   0  0
    5.6167   -9.6957    0.0000 H   0  0
    9.2749   -9.6663    0.0000 H   0  0
    4.6185   -8.7059    0.0000 H   0  0
    4.0670  -10.5439    0.0000 H   0  0
    5.2304   -9.2581    0.0000 H   0  0
    5.0207  -10.2376    0.0000 H   0  0
    2.6713  -10.2449    0.0000 H   0  0
    2.1387   -8.5947    0.0000 H   0  0
    1.9276   -9.5739    0.0000 H   0  0
    6.5439  -11.2822    0.0000 H   0  0
    8.3756  -11.2650    0.0000 H   0  0
  2  1  1  0
  3  2  2  0
  4  1  2  0
  5  2  1  0
  6  1  1  0
  7  5  1  0
  8  3  1  0
  9  4  1  0
 10  6  1  0
 11  8  1  0
 12  6  2  0
 13 10  2  0
 14 11  1  0
 15 14  1  0
 16 14  1  0
 17 12  1  0
 18 17  2  0
 19  5  1  0
  9 10  1  0
  7  8  2  0
 18 13  1  0
  9 20  1  0
 11 21  1  0
 11 22  1  0
 12 23  1  0
 13 24  1  0
 14 25  1  0
 15 26  1  0
 15 27  1  0
 15 28  1  0
 16 29  1  0
 16 30  1  0
 16 31  1  0
 17 32  1  0
 18 33  1  0
M  END
> <Name>
3-(3-isobutyl-1H-1,2,4-triazol-5-yl)-1H-indazole

> <ID>
52132301

> <RB>
3

> <clogP>
3.45

> <Supplier>
ChemBridge

> <tPSA>
70.25

> <Hacc>
3

> <Hdon>
2

> <Molecular_Weight>
241.29169

> <NumQueries>
10

> <NumQueriesMapped>
1

> <QueriesMapped>
N-[1-(1-cyclopropylethyl)-4-methyl-1H-pyrazol-5-yl]-2-(2H-indazol-2-yl)acetamide

> <categories>
1.2

> <LogSw>
-3.9

> <LIBRARY>
CORE

> <Scheme>
2323

> <StereoChemistry>
N/A

$$$$
N-(1-ethyl-1H-indazol-3-yl)-2-(2-methyl-1H-imidazol-1-yl)acetamide
  SciTegic04051715162D

 38 40  0  0  0  0            999 V2000
    2.6417   -3.6292    0.0000 C   0  0
    1.8917   -3.9625    0.0000 N   0  0
    1.3375   -3.3500    0.0000 N   0  0
    2.5667   -2.8125    0.0000 C   0  0
    4.0125   -6.1167    0.0000 N   0  0
    1.7625   -2.6375    0.0000 C   0  0
    3.3542   -4.0500    0.0000 N   0  0
    4.6875   -6.5917    0.0000 C   0  0
    4.4625   -7.3792    0.0000 N   0  0
    3.3375   -4.8667    0.0000 C   0  0
    4.0375   -5.2917    0.0000 C   0  0
    3.6250   -7.4000    0.0000 C   0  0
    3.3500   -6.6292    0.0000 C   0  0
    2.6125   -5.2542    0.0000 O   0  0
    0.5250   -3.4417    0.0000 C   0  0
    3.1167   -2.2000    0.0000 C   0  0
    1.5042   -1.8500    0.0000 C   0  0
    5.4667   -6.3167    0.0000 C   0  0
    0.0417   -2.7750    0.0000 C   0  0
    2.8667   -1.4167    0.0000 C   0  0
    2.0625   -1.2417    0.0000 C   0  0
    4.2277   -3.5632    0.0000 H   0  0
    4.9163   -4.8145    0.0000 H   0  0
    4.0616   -4.2920    0.0000 H   0  0
    3.0590   -8.2244    0.0000 H   0  0
    2.3903   -6.3482    0.0000 H   0  0
    0.1213   -4.3566    0.0000 H   0  0
    1.1172   -4.2475    0.0000 H   0  0
    4.0944   -2.4098    0.0000 H   0  0
    0.5268   -1.6388    0.0000 H   0  0
    6.2565   -6.9301    0.0000 H   0  0
    5.5877   -5.3240    0.0000 H   0  0
    6.3873   -5.9262    0.0000 H   0  0
   -0.9527   -2.8804    0.0000 H   0  0
    0.4512   -1.8627    0.0000 H   0  0
   -0.5452   -1.9654    0.0000 H   0  0
    3.5396   -0.6769    0.0000 H   0  0
    1.7603   -0.2885    0.0000 H   0  0
  2  1  2  0
  3  2  1  0
  4  1  1  0
  5 11  1  0
  6  4  2  0
  7  1  1  0
  8  5  1  0
  9  8  2  0
 10  7  1  0
 11 10  1  0
 12 13  2  0
 13  5  1  0
 14 10  2  0
 15  3  1  0
 16  4  1  0
 17  6  1  0
 18  8  1  0
 19 15  1  0
 20 16  2  0
 21 20  1  0
  6  3  1  0
 17 21  2  0
 12  9  1  0
  7 22  1  0
 11 23  1  0
 11 24  1  0
 12 25  1  0
 13 26  1  0
 15 27  1  0
 15 28  1  0
 16 29  1  0
 17 30  1  0
 18 31  1  0
 18 32  1  0
 18 33  1  0
 19 34  1  0
 19 35  1  0
 19 36  1  0
 20 37  1  0
 21 38  1  0
M  END
> <Name>
N-(1-ethyl-1H-indazol-3-yl)-2-(2-methyl-1H-imidazol-1-yl)acetamide

> <ID>
34106971

> <RB>
4

> <clogP>
1.46

> <Supplier>
ChemBridge

> <tPSA>
64.74

> <Hacc>
3

> <Hdon>
1

> <Molecular_Weight>
283.32838

> <NumQueries>
10

> <NumQueriesMapped>
1

> <QueriesMapped>
N-[1-(1-cyclopropylethyl)-4-methyl-1H-pyrazol-5-yl]-2-(2H-indazol-2-yl)acetamide

> <categories>
1.2

> <LogSw>
-2.51

> <LIBRARY>
CORE

> <Scheme>
2218

> <StereoChemistry>
N/A

$$$$
6-fluoro-4-hydroxy-N-2-pyridinyl-3-quinolinecarboxamide
  SciTegic04051715162D

 31 33  0  0  0  0            999 V2000
    5.0917    1.1125    0.0000 C   0  0
    5.7417    1.4875    0.0000 C   0  0
    4.4417    1.4875    0.0000 C   0  0
    3.7917    1.1125    0.0000 C   0  0
    6.3917    1.1125    0.0000 N   0  0
    4.4417   -0.0125    0.0000 N   0  0
    5.0917    0.3625    0.0000 C   0  0
    3.7917    0.3625    0.0000 C   0  0
    7.0375    1.4875    0.0000 C   0  0
    3.1417    1.4875    0.0000 C   0  0
    5.7417    2.2375    0.0000 O   0  0
    7.6875    1.1125    0.0000 N   0  0
    3.1417   -0.0125    0.0000 C   0  0
    4.4417    2.2375    0.0000 O   0  0
    2.4917    1.1125    0.0000 C   0  0
    2.4917    0.3625    0.0000 C   0  0
    1.8417    1.4875    0.0000 F   0  0
    8.3375    1.4875    0.0000 C   0  0
    7.0375    2.2375    0.0000 C   0  0
    8.3375    2.2375    0.0000 C   0  0
    7.6875    2.6125    0.0000 C   0  0
    6.3931    0.1125    0.0000 H   0  0
    5.9576   -0.1376    0.0000 H   0  0
    3.1417    2.4875    0.0000 H   0  0
    3.1417   -1.0125    0.0000 H   0  0
    3.5755    2.7372    0.0000 H   0  0
    1.6258   -0.1376    0.0000 H   0  0
    9.2034    0.9874    0.0000 H   0  0
    6.1716    2.7376    0.0000 H   0  0
    9.2034    2.7376    0.0000 H   0  0
    7.6875    3.6125    0.0000 H   0  0
  2  1  1  0
  3  1  2  0
  4  3  1  0
  5  2  1  0
  6  7  2  0
  7  1  1  0
  8  6  1  0
  9  5  1  0
 10  4  2  0
 11  2  2  0
 12  9  2  0
 13  8  2  0
 14  3  1  0
 15 10  1  0
 16 13  1  0
 17 15  1  0
 18 12  1  0
 19  9  1  0
 20 21  1  0
 21 19  2  0
  8  4  1  0
 16 15  2  0
 18 20  2  0
  5 22  1  0
  7 23  1  0
 10 24  1  0
 13 25  1  0
 14 26  1  0
 16 27  1  0
 18 28  1  0
 19 29  1  0
 20 30  1  0
 21 31  1  0
M  END
> <Name>
6-fluoro-4-hydroxy-N-2-pyridinyl-3-quinolinecarboxamide

> <ID>
9136124

> <RB>
2

> <clogP>
3.657

> <Supplier>
ChemBridge

> <tPSA>
75.11

> <Hacc>
4

> <Hdon>
2

> <logSw>
-4.389

> <Library>
ExpressPick

> <Molecular_Weight>
283.2572

> <NumQueries>
10

> <NumQueriesMapped>
1

> <QueriesMapped>
2-({[2-(diethylamino)-3-pyridinyl]methyl}amino)nicotinamide

> <categories>
1.2

$$$$
5-ethyl-8-methyl-5H-[1,2,4]triazino[5,6-b]indole-3-thiol
  SciTegic04051715162D

 29 31  0  0  0  0            999 V2000
    6.0875   -3.4042    0.0000 C   0  0
    6.0792   -2.5750    0.0000 C   0  0
    5.3667   -3.8167    0.0000 N   0  0
    4.6542   -2.5750    0.0000 C   0  0
    6.8042   -3.8125    0.0000 N   0  0
    4.6542   -3.4042    0.0000 C   0  0
    6.7917   -2.1542    0.0000 N   0  0
    7.5250   -3.3917    0.0000 C   0  0
    7.5167   -2.5625    0.0000 N   0  0
    3.9417   -3.8167    0.0000 C   0  0
    3.9417   -2.1625    0.0000 C   0  0
    8.2417   -3.8000    0.0000 S   0  0
    5.3667   -4.6417    0.0000 C   0  0
    3.2292   -2.5750    0.0000 C   0  0
    3.2292   -3.4042    0.0000 C   0  0
    2.5042   -2.1625    0.0000 C   0  0
    4.6500   -5.0542    0.0000 C   0  0
    3.9417   -4.8167    0.0000 H   0  0
    3.9417   -1.1625    0.0000 H   0  0
    9.1050   -3.2953    0.0000 H   0  0
    6.2324   -5.1423    0.0000 H   0  0
    6.2329   -4.1420    0.0000 H   0  0
    2.3629   -3.9037    0.0000 H   0  0
    1.6402   -2.6659    0.0000 H   0  0
    2.5045   -1.1625    0.0000 H   0  0
    1.6374   -1.6638    0.0000 H   0  0
    4.6506   -6.0542    0.0000 H   0  0
    3.7856   -4.5513    0.0000 H   0  0
    3.7833   -5.5530    0.0000 H   0  0
  2  1  2  0
  3  1  1  0
  4  2  1  0
  5  1  1  0
  6  3  1  0
  7  2  1  0
  8  5  2  0
  9  8  1  0
 10  6  2  0
 11  4  2  0
 12  8  1  0
 13  3  1  0
 14 11  1  0
 15 10  1  0
 16 14  1  0
 17 13  1  0
  6  4  1  0
  9  7  2  0
 15 14  2  0
 10 18  1  0
 11 19  1  0
 12 20  1  0
 13 21  1  0
 13 22  1  0
 15 23  1  0
 16 24  1  0
 16 25  1  0
 16 26  1  0
 17 27  1  0
 17 28  1  0
 17 29  1  0
M  END
> <Name>
5-ethyl-8-methyl-5H-[1,2,4]triazino[5,6-b]indole-3-thiol

> <ID>
7752945

> <RB>
0

> <clogP>
3.189

> <Supplier>
ChemBridge

> <tPSA>
43.6

> <Hacc>
4

> <Hdon>
0

> <logSw>
-4.219

> <Library>
ExpressPick

> <Molecular_Weight>
244.31547

> <NumQueries>
10

> <NumQueriesMapped>
1

> <QueriesMapped>
3-hydrazino-8-methyl-5H-[1,2,4]triazino[5,6-b]indole

> <categories>
1.2

$$$$
N-[rac-(1R,5R,6S,7R)-6-amino-2-oxabicyclo[3.2.0]hept-7-yl]-1H-indazole-3-carboxamide
  SciTegic04051715162D

 36 39  0  0  0  0            999 V2000
    6.7667   -9.7292    0.0000 C   0  0
    6.0625  -11.8125    0.0000 C   0  0  1  0  0  0
    6.0917   -9.2417    0.0000 N   0  0
    6.7750  -10.5667    0.0000 C   0  0
    6.0625  -10.9792    0.0000 N   0  0
    6.6500  -12.3958    0.0000 C   0  0  1  0  0  0
    6.0625  -12.9792    0.0000 C   0  0  1  0  0  0
    5.4792  -12.3958    0.0000 C   0  0  2  0  0  0
    7.4375   -9.2417    0.0000 C   0  0
    6.3417   -8.4667    0.0000 N   0  0
    7.1667   -8.4542    0.0000 C   0  0
    7.3792  -12.7792    0.0000 O   0  0
    7.5000  -10.9750    0.0000 O   0  0
    4.6417  -12.3958    0.0000 N   0  0
    6.4417  -13.7167    0.0000 C   0  0
    7.2417  -13.6042    0.0000 C   0  0
    8.2417   -9.4042    0.0000 C   0  0
    7.7125   -7.8292    0.0000 C   0  0
    8.7917   -8.7792    0.0000 C   0  0
    8.5292   -7.9917    0.0000 C   0  0
    5.1386  -11.4298    0.0000 H   0  0
    5.1962  -10.4797    0.0000 H   0  0
    7.2415  -11.5895    0.0000 H   0  0
    5.2545  -13.5684    0.0000 H   0  0
    5.0965  -11.4719    0.0000 H   0  0
    5.7470   -7.6628    0.0000 H   0  0
    4.1434  -13.2628    0.0000 H   0  0
    4.1434  -11.5288    0.0000 H   0  0
    5.4514  -13.8560    0.0000 H   0  0
    6.8990  -14.6060    0.0000 H   0  0
    7.0773  -14.5906    0.0000 H   0  0
    8.2320  -13.4649    0.0000 H   0  0
    8.5609  -10.3519    0.0000 H   0  0
    7.3901   -6.8826    0.0000 H   0  0
    9.7718   -8.9778    0.0000 H   0  0
    9.1906   -7.2417    0.0000 H   0  0
  2  5  1  0
  3  1  2  0
  4  1  1  0
  5  4  1  0
  6  2  1  0
  7  8  1  0
  8  2  1  0
  9  1  1  0
 10  3  1  0
 11  9  1  0
  6 12  1  0
 13  4  2  0
  8 14  1  0
  7 15  1  0
 16 12  1  0
 17  9  2  0
 18 11  2  0
 19 17  1  0
 20 19  2  0
 10 11  1  0
 20 18  1  0
  6  7  1  0
 15 16  1  0
  2 21  1  6
  5 22  1  0
  6 23  1  1
  7 24  1  1
  8 25  1  1
 10 26  1  0
 14 27  1  0
 14 28  1  0
 15 29  1  0
 15 30  1  0
 16 31  1  0
 16 32  1  0
 17 33  1  0
 18 34  1  0
 19 35  1  0
 20 36  1  0
M  END
> <Name>
N-[rac-(1R,5R,6S,7R)-6-amino-2-oxabicyclo[3.2.0]hept-7-yl]-1H-indazole-3-carboxamide

> <ID>
13656043

> <RB>
2

> <clogP>
-0.6

> <Supplier>
ChemBridge

> <tPSA>
93.03

> <Hacc>
4

> <Hdon>
3

> <Molecular_Weight>
272.30244

> <NumQueries>
10

> <NumQueriesMapped>
1

> <QueriesMapped>
N-[1-(1-cyclopropylethyl)-4-methyl-1H-pyrazol-5-yl]-2-(2H-indazol-2-yl)acetamide

> <categories>
1.2

> <LogSw>
-1.98

> <LIBRARY>
CORE

> <Scheme>
2768

> <StereoChemistry>
2768

$$$$
5-propyl-5H-[1,2,4]triazino[5,6-b]indole-3-thiol
  SciTegic04051715162D

 29 31  0  0  0  0            999 V2000
    0.7542   -0.6292    0.0000 C   0  0
    0.1375    0.1833    0.0000 C   0  0
    0.2000   -1.4167    0.0000 N   0  0
    1.7042   -0.4875    0.0000 N   0  0
   -0.7625   -0.1500    0.0000 C   0  0
    0.5292    1.0833    0.0000 N   0  0
   -0.7625   -1.1375    0.0000 C   0  0
    2.0875    0.4333    0.0000 C   0  0
    1.5000    1.2208    0.0000 N   0  0
    3.0667    0.5625    0.0000 S   0  0
    0.5375   -2.3292    0.0000 C   0  0
   -1.6208    0.3500    0.0000 C   0  0
   -1.6208   -1.6375    0.0000 C   0  0
   -0.0833   -3.0792    0.0000 C   0  0
   -2.4833   -0.1500    0.0000 C   0  0
   -2.4833   -1.1375    0.0000 C   0  0
    0.2500   -4.0000    0.0000 C   0  0
    3.4500    1.4861    0.0000 H   0  0
    1.5233   -2.4970    0.0000 H   0  0
    1.1760   -1.5596    0.0000 H   0  0
   -1.6197    1.3500    0.0000 H   0  0
   -1.6197   -2.6375    0.0000 H   0  0
   -1.0685   -2.9080    0.0000 H   0  0
   -0.4296   -2.1411    0.0000 H   0  0
   -3.3498    0.3492    0.0000 H   0  0
   -3.3498   -1.6367    0.0000 H   0  0
   -0.3957   -4.7636    0.0000 H   0  0
    1.2348   -4.1734    0.0000 H   0  0
    0.5904   -4.9403    0.0000 H   0  0
  2  1  1  0
  3  1  1  0
  4  1  2  0
  5  2  1  0
  6  2  2  0
  7  3  1  0
  8  4  1  0
  9  8  2  0
 10  8  1  0
 11  3  1  0
 12  5  1  0
 13  7  1  0
 14 11  1  0
 15 12  2  0
 16 13  2  0
 17 14  1  0
  5  7  2  0
  6  9  1  0
 15 16  1  0
 10 18  1  0
 11 19  1  0
 11 20  1  0
 12 21  1  0
 13 22  1  0
 14 23  1  0
 14 24  1  0
 15 25  1  0
 16 26  1  0
 17 27  1  0
 17 28  1  0
 17 29  1  0
M  END
> <Name>
5-propyl-5H-[1,2,4]triazino[5,6-b]indole-3-thiol

> <ID>
5922120

> <RB>
0

> <clogP>
3.12

> <Supplier>
ChemBridge

> <tPSA>
43.6

> <Hacc>
4

> <Hdon>
0

> <logSw>
-4.757

> <Library>
ExpressPick

> <Molecular_Weight>
244.31547

> <NumQueries>
10

> <NumQueriesMapped>
1

> <QueriesMapped>
3-hydrazino-8-methyl-5H-[1,2,4]triazino[5,6-b]indole

> <categories>
1.2

$$$$
5-[2-(methylthio)ethyl]-1,5,6,8-tetrahydro-7H-pyrazolo[4,3-g]quinolin-7-one
  SciTegic04051715162D

 33 35  0  0  0  0            999 V2000
    3.8125   -4.4292    0.0000 C   0  0
    4.5250   -4.0167    0.0000 N   0  0
    3.8125   -5.2542    0.0000 C   0  0
    5.2417   -4.4292    0.0000 C   0  0
    1.1125   -4.8542    0.0000 N   0  0
    3.1000   -5.6667    0.0000 C   0  0
    2.3792   -5.2542    0.0000 C   0  0
    3.0917   -4.0167    0.0000 C   0  0
    2.3792   -4.4292    0.0000 C   0  0
    1.5917   -4.1875    0.0000 N   0  0
    4.5250   -5.6667    0.0000 C   0  0
    5.2417   -5.2542    0.0000 C   0  0
    1.5917   -5.5167    0.0000 C   0  0
    5.9625   -4.0042    0.0000 O   0  0
    3.8042   -7.7292    0.0000 S   0  0
    4.5250   -6.4917    0.0000 C   0  0
    3.8042   -6.9042    0.0000 C   0  0
    3.0875   -8.1417    0.0000 C   0  0
    4.5237   -3.0167    0.0000 H   0  0
    3.1025   -6.6667    0.0000 H   0  0
    3.0892   -3.0167    0.0000 H   0  0
    1.2725   -3.2398    0.0000 H   0  0
    3.6587   -6.1662    0.0000 H   0  0
    5.2417   -6.2542    0.0000 H   0  0
    6.1084   -4.7554    0.0000 H   0  0
    1.2853   -6.4686    0.0000 H   0  0
    5.3901   -6.9933    0.0000 H   0  0
    4.5221   -7.4917    0.0000 H   0  0
    2.9391   -6.4026    0.0000 H   0  0
    2.9377   -7.4034    0.0000 H   0  0
    3.0870   -9.1417    0.0000 H   0  0
    2.2234   -7.6384    0.0000 H   0  0
    2.2204   -8.6399    0.0000 H   0  0
  2  1  1  0
  3  1  1  0
  4  2  1  0
  5 10  1  0
  6  3  2  0
  7  9  2  0
  8  1  2  0
  9  8  1  0
 10  9  1  0
 11  3  1  0
 12 11  1  0
 13  7  1  0
 14  4  2  0
 15 17  1  0
 16 11  1  0
 17 16  1  0
 18 15  1  0
  7  6  1  0
 12  4  1  0
  5 13  2  0
  2 19  1  0
  6 20  1  0
  8 21  1  0
 10 22  1  0
 11 23  1  0
 12 24  1  0
 12 25  1  0
 13 26  1  0
 16 27  1  0
 16 28  1  0
 17 29  1  0
 17 30  1  0
 18 31  1  0
 18 32  1  0
 18 33  1  0
M  END
> <Name>
5-[2-(methylthio)ethyl]-1,5,6,8-tetrahydro-7H-pyrazolo[4,3-g]quinolin-7-one

> <ID>
62221164

> <RB>
3

> <clogP>
2.03

> <Supplier>
ChemBridge

> <tPSA>
57.78

> <Hacc>
2

> <Hdon>
2

> <Molecular_Weight>
261.34269

> <NumQueries>
10

> <NumQueriesMapped>
1

> <QueriesMapped>
N-[1-(1-cyclopropylethyl)-4-methyl-1H-pyrazol-5-yl]-2-(2H-indazol-2-yl)acetamide

> <categories>
1.2

> <LogSw>
-2.84

> <LIBRARY>
CORE

> <Scheme>
2377

> <StereoChemistry>
racemic

$$$$
N-methyl-N-[2-(1-methyl-1H-pyrazol-4-yl)ethyl]-1H-indazole-3-carboxamide
  SciTegic04051715162D

 38 40  0  0  0  0            999 V2000
    6.2042   -6.8292    0.0000 C   0  0
    6.8750   -7.3292    0.0000 N   0  0
    6.2167   -5.9917    0.0000 C   0  0
    5.5375   -7.3125    0.0000 C   0  0
    6.6167   -8.1042    0.0000 N   0  0
    7.2542   -2.2250    0.0000 N   0  0
    8.0792   -2.2417    0.0000 N   0  0
    7.6542   -3.5125    0.0000 C   0  0
    8.3167   -3.0417    0.0000 C   0  0
    5.7917   -8.1042    0.0000 C   0  0
    6.9292   -5.5792    0.0000 N   0  0
    6.9875   -3.0125    0.0000 C   0  0
    5.4917   -5.5792    0.0000 O   0  0
    6.9292   -4.7417    0.0000 C   0  0
    7.6500   -4.3375    0.0000 C   0  0
    4.7292   -7.1375    0.0000 C   0  0
    8.5917   -1.5875    0.0000 C   0  0
    7.6417   -5.9917    0.0000 C   0  0
    5.2417   -8.7167    0.0000 C   0  0
    4.1667   -7.7542    0.0000 C   0  0
    4.4292   -8.5417    0.0000 C   0  0
    7.2014   -8.9154    0.0000 H   0  0
    9.2620   -3.3678    0.0000 H   0  0
    6.0323   -3.3084    0.0000 H   0  0
    6.0663   -4.2363    0.0000 H   0  0
    6.0616   -5.2390    0.0000 H   0  0
    8.5116   -4.8451    0.0000 H   0  0
    8.5195   -3.8435    0.0000 H   0  0
    4.4250   -6.1849    0.0000 H   0  0
    8.2627   -0.6432    0.0000 H   0  0
    9.5710   -1.7900    0.0000 H   0  0
    9.2559   -0.8399    0.0000 H   0  0
    8.5076   -5.4915    0.0000 H   0  0
    7.6387   -6.9917    0.0000 H   0  0
    8.5071   -6.4928    0.0000 H   0  0
    5.5501   -9.6680    0.0000 H   0  0
    3.1884   -7.5469    0.0000 H   0  0
    3.7619   -9.2865    0.0000 H   0  0
  2  1  2  0
  3  1  1  0
  4  1  1  0
  5  2  1  0
  6 12  2  0
  7  9  1  0
  8 15  1  0
  9  8  2  0
 10  4  1  0
 11  3  1  0
 12  8  1  0
 13  3  2  0
 14 11  1  0
 15 14  1  0
 16  4  2  0
 17  7  1  0
 18 11  1  0
 19 10  2  0
 20 16  1  0
 21 20  2  0
 10  5  1  0
 19 21  1  0
  6  7  1  0
  5 22  1  0
  9 23  1  0
 12 24  1  0
 14 25  1  0
 14 26  1  0
 15 27  1  0
 15 28  1  0
 16 29  1  0
 17 30  1  0
 17 31  1  0
 17 32  1  0
 18 33  1  0
 18 34  1  0
 18 35  1  0
 19 36  1  0
 20 37  1  0
 21 38  1  0
M  END
> <Name>
N-methyl-N-[2-(1-methyl-1H-pyrazol-4-yl)ethyl]-1H-indazole-3-carboxamide

> <ID>
35711697

> <RB>
4

> <clogP>
-0.02

> <Supplier>
ChemBridge

> <tPSA>
66.81

> <Hacc>
3

> <Hdon>
1

> <Molecular_Weight>
283.32838

> <NumQueries>
10

> <NumQueriesMapped>
1

> <QueriesMapped>
N-[1-(1-cyclopropylethyl)-4-methyl-1H-pyrazol-5-yl]-2-(2H-indazol-2-yl)acetamide

> <categories>
1.2

> <LogSw>
-2.56

> <LIBRARY>
CORE

> <Scheme>
2887

> <StereoChemistry>
N/A

$$$$
2,3-dihydro[1,3]thiazolo[3',2':2,3][1,2,4]triazino[5,6-b]indole hydrobromide
  SciTegic04051715162D

 24 27  0  0  0  0            999 V2000
    2.6125    1.8208    0.0000 C   0  0
    2.6125    1.0708    0.0000 C   0  0
    3.2625    2.1958    0.0000 N   0  0
    3.2625    0.6958    0.0000 N   0  0
    3.9042    1.8208    0.0000 C   0  0
    1.8917    2.0500    0.0000 N   0  0
    3.9042    1.0708    0.0000 N   0  0
    1.8917    0.8375    0.0000 C   0  0
    1.4542    1.4458    0.0000 C   0  0
    4.6250    2.0500    0.0000 S   0  0
    4.6250    0.8375    0.0000 C   0  0
    5.0625    1.4458    0.0000 C   0  0
    1.5917    0.1583    0.0000 C   0  0
    0.7125    1.3708    0.0000 C   0  0
    0.8417    0.0750    0.0000 C   0  0
    0.4042    0.6833    0.0000 C   0  0
    5.5764    0.5296    0.0000 H   0  0
    4.0411    0.0257    0.0000 H   0  0
    5.6490    0.6358    0.0000 H   0  0
    5.6464    2.2576    0.0000 H   0  0
    2.1831   -0.6481    0.0000 H   0  0
    0.1274    2.1818    0.0000 H   0  0
    0.4355   -0.8388    0.0000 H   0  0
   -0.5907    0.5825    0.0000 H   0  0
  2  1  1  0
  3  1  1  0
  4  2  2  0
  5  3  2  0
  6  1  2  0
  7  5  1  0
  8  2  1  0
  9  6  1  0
 10  5  1  0
 11  7  1  0
 12 10  1  0
 13  8  1  0
 14  9  1  0
 15 13  2  0
 16 14  2  0
  8  9  2  0
  7  4  1  0
 16 15  1  0
 11 12  1  0
 11 17  1  0
 11 18  1  0
 12 19  1  0
 12 20  1  0
 13 21  1  0
 14 22  1  0
 15 23  1  0
 16 24  1  0
M  END
> <Name>
2,3-dihydro[1,3]thiazolo[3',2':2,3][1,2,4]triazino[5,6-b]indole hydrobromide

> <ID>
7950571

> <RB>
0

> <clogP>
-0.22

> <Supplier>
ChemBridge

> <tPSA>
43.6

> <Hacc>
3

> <Hdon>
0

> <logSw>
-0.685

> <Library>
ExpressPick

> <Molecular_Weight>
228.27301

> <NumQueries>
10

> <NumQueriesMapped>
1

> <QueriesMapped>
3-hydrazino-8-methyl-5H-[1,2,4]triazino[5,6-b]indole

> <categories>
1.2

$$$$
N-(4-fluorophenyl)-2-[(4-methyl-6-oxo-1,6-dihydro-2-pyrimidinyl)thio]acetamide
  SciTegic04051715162D

 32 33  0  0  0  0            999 V2000
   -2.7625    1.1958    0.0000 N   0  0
   -2.3625    1.6208    0.0000 C   0  0
   -2.5500    2.1833    0.0000 N   0  0
   -3.3458    1.2958    0.0000 C   0  0
   -3.5333    1.8500    0.0000 C   0  0
   -3.1208    2.2958    0.0000 C   0  0
   -0.8000    1.8833    0.0000 C   0  0
   -1.7958    1.5125    0.0000 S   0  0
   -0.6000    1.3208    0.0000 N   0  0
   -3.7458    0.8458    0.0000 O   0  0
   -0.3958    2.3458    0.0000 O   0  0
   -1.4125    1.9833    0.0000 C   0  0
   -0.0125    1.2208    0.0000 C   0  0
    1.1667    1.0458    0.0000 C   0  0
    1.7542    0.9708    0.0000 F   0  0
    0.2042    0.6708    0.0000 C   0  0
    0.3542    1.6708    0.0000 C   0  0
    0.7875    0.5833    0.0000 C   0  0
    0.9500    1.5833    0.0000 C   0  0
   -3.3333    2.8625    0.0000 C   0  0
   -2.4451    0.2475    0.0000 H   0  0
   -4.5113    2.0586    0.0000 H   0  0
   -1.2434    0.5552    0.0000 H   0  0
   -1.7674    2.9182    0.0000 H   0  0
   -2.3997    2.1429    0.0000 H   0  0
   -0.4185   -0.1117    0.0000 H   0  0
   -0.0080    2.6029    0.0000 H   0  0
    1.1469   -0.3499    0.0000 H   0  0
    1.5684    2.3692    0.0000 H   0  0
   -2.6756    3.6158    0.0000 H   0  0
   -4.3140    3.0579    0.0000 H   0  0
   -3.6528    3.8101    0.0000 H   0  0
  2  1  1  0
  3  2  2  0
  4  1  1  0
  5  4  1  0
  6  5  2  0
  7 12  1  0
  8  2  1  0
  9  7  1  0
 10  4  2  0
 11  7  2  0
 12  8  1  0
 13  9  1  0
 14 19  1  0
 15 14  1  0
 16 13  2  0
 17 13  1  0
 18 16  1  0
 19 17  2  0
 20  6  1  0
  3  6  1  0
 14 18  2  0
  1 21  1  0
  5 22  1  0
  9 23  1  0
 12 24  1  0
 12 25  1  0
 16 26  1  0
 17 27  1  0
 18 28  1  0
 19 29  1  0
 20 30  1  0
 20 31  1  0
 20 32  1  0
M  END
> <Name>
N-(4-fluorophenyl)-2-[(4-methyl-6-oxo-1,6-dihydro-2-pyrimidinyl)thio]acetamide

> <ID>
7553762

> <RB>
4

> <clogP>
1.32

> <Supplier>
ChemBridge

> <tPSA>
74.85

> <Hacc>
3

> <Hdon>
2

> <logSw>
-2.543

> <Library>
ExpressPick

> <Molecular_Weight>
293.31668

> <NumQueries>
10

> <NumQueriesMapped>
1

> <QueriesMapped>
N-(3-hydroxyphenyl)-2-[(4-methyl-6-oxo-1,6-dihydro-2-pyrimidinyl)thio]acetamide

> <categories>
1.2

> <Scheme>
17

$$$$
2-[(1H-indazol-5-ylamino)methylene]-5,5-dimethyl-1,3-cyclohexanedione
  SciTegic04051715162D

 38 40  0  0  0  0            999 V2000
    1.9917   -2.0042    0.0000 C   0  0
    1.9917   -2.7542    0.0000 C   0  0
    1.3417   -1.6250    0.0000 C   0  0
    2.6417   -1.6250    0.0000 C   0  0
    5.8750    0.2333    0.0000 N   0  0
    4.5792   -0.5042    0.0000 C   0  0
    5.8667   -0.5125    0.0000 N   0  0
    0.6875   -2.7417    0.0000 C   0  0
    5.2167   -0.8792    0.0000 C   0  0
    1.3375   -3.1250    0.0000 C   0  0
    0.6917   -1.9917    0.0000 C   0  0
    3.2875   -2.0000    0.0000 N   0  0
    5.2292    0.6083    0.0000 C   0  0
    3.9292   -0.8792    0.0000 C   0  0
    1.3417   -0.8750    0.0000 O   0  0
    2.6375   -3.1292    0.0000 O   0  0
    5.2250   -1.6292    0.0000 C   0  0
    3.9292   -1.6250    0.0000 C   0  0
    4.5750   -2.0000    0.0000 C   0  0
   -0.0625   -2.7417    0.0000 C   0  0
    0.4917   -3.4667    0.0000 C   0  0
    2.6407   -0.6250    0.0000 H   0  0
    6.7274   -1.0216    0.0000 H   0  0
    0.4675   -3.6181    0.0000 H   0  0
    2.1989   -3.6330    0.0000 H   0  0
   -0.1793   -2.4831    0.0000 H   0  0
    0.6973   -0.9917    0.0000 H   0  0
    3.2889   -3.0000    0.0000 H   0  0
    4.9741    1.5752    0.0000 H   0  0
    3.0633   -0.3791    0.0000 H   0  0
    6.0925   -2.1266    0.0000 H   0  0
    4.5712   -3.0000    0.0000 H   0  0
   -0.5608   -3.6087    0.0000 H   0  0
   -0.5608   -1.8747    0.0000 H   0  0
   -1.0625   -2.7417    0.0000 H   0  0
    1.1988   -4.1738    0.0000 H   0  0
   -0.4752   -3.7217    0.0000 H   0  0
    0.2310   -4.4321    0.0000 H   0  0
  2  1  1  0
  3  1  1  0
  4  1  2  0
  5 13  2  0
  6 14  1  0
  7  9  1  0
  8 11  1  0
  9 17  1  0
 10  2  1  0
 11  3  1  0
 12  4  1  0
 13  6  1  0
 14 18  2  0
 15  3  2  0
 16  2  2  0
 17 19  2  0
 18 12  1  0
 19 18  1  0
 20  8  1  0
 21  8  1  0
 10  8  1  0
  9  6  2  0
  5  7  1  0
  4 22  1  0
  7 23  1  0
 10 24  1  0
 10 25  1  0
 11 26  1  0
 11 27  1  0
 12 28  1  0
 13 29  1  0
 14 30  1  0
 17 31  1  0
 19 32  1  0
 20 33  1  0
 20 34  1  0
 20 35  1  0
 21 36  1  0
 21 37  1  0
 21 38  1  0
M  END
> <Name>
2-[(1H-indazol-5-ylamino)methylene]-5,5-dimethyl-1,3-cyclohexanedione

> <ID>
5521419

> <RB>
2

> <clogP>
2.4

> <Supplier>
ChemBridge

> <tPSA>
74.85

> <Hacc>
3

> <Hdon>
2

> <logSw>
-3.316

> <Library>
ExpressPick

> <Molecular_Weight>
283.32508

> <NumQueries>
10

> <NumQueriesMapped>
1

> <QueriesMapped>
N-[1-(1-cyclopropylethyl)-4-methyl-1H-pyrazol-5-yl]-2-(2H-indazol-2-yl)acetamide

> <categories>
1.2

> <Scheme>
193

$$$$
5-allyl-3-(2-propyn-1-ylthio)-5H-[1,2,4]triazino[5,6-b]indole
  SciTegic04051715162D

 32 34  0  0  0  0            999 V2000
   -1.3833   -1.6375    0.0000 C   0  0
   -1.6500   -0.8000    0.0000 C   0  0
   -2.1208   -2.1500    0.0000 N   0  0
   -0.5208   -1.8292    0.0000 N   0  0
   -2.5333   -0.8000    0.0000 C   0  0
   -1.0500   -0.1500    0.0000 N   0  0
   -2.8333   -1.6042    0.0000 C   0  0
    0.1000   -1.2000    0.0000 C   0  0
   -0.1958   -0.3375    0.0000 N   0  0
    2.0875   -2.4542    0.0000 C   0  0
    2.3375   -3.3000    0.0000 C   0  0
   -2.1458   -3.0292    0.0000 C   0  0
    0.9667   -1.3792    0.0000 S   0  0
   -2.9125   -3.4375    0.0000 C   0  0
   -3.6625   -2.9875    0.0000 C   0  0
   -3.1000   -0.1167    0.0000 C   0  0
    1.2292   -2.2542    0.0000 C   0  0
   -3.7000   -1.7667    0.0000 C   0  0
   -3.9833   -0.2875    0.0000 C   0  0
   -4.2708   -1.0792    0.0000 C   0  0
    2.6210   -4.2590    0.0000 H   0  0
   -1.2959   -3.5561    0.0000 H   0  0
   -2.1786   -4.0287    0.0000 H   0  0
   -2.9380   -4.4372    0.0000 H   0  0
   -4.5409   -3.4654    0.0000 H   0  0
   -3.6312   -1.9880    0.0000 H   0  0
   -2.7630    0.8248    0.0000 H   0  0
    0.5445   -2.9831    0.0000 H   0  0
    1.5189   -3.2113    0.0000 H   0  0
   -4.0394   -2.7073    0.0000 H   0  0
   -4.6327    0.4730    0.0000 H   0  0
   -5.2560   -1.2506    0.0000 H   0  0
  2  1  1  0
  3  1  1  0
  4  1  2  0
  5  2  1  0
  6  2  2  0
  7  3  1  0
  8  4  1  0
  9  8  2  0
 10 17  1  0
 11 10  3  0
 12  3  1  0
 13  8  1  0
 14 12  1  0
 15 14  2  0
 16  5  1  0
 17 13  1  0
 18  7  1  0
 19 16  2  0
 20 18  2  0
  5  7  2  0
  9  6  1  0
 19 20  1  0
 11 21  1  0
 12 22  1  0
 12 23  1  0
 14 24  1  0
 15 25  1  0
 15 26  1  0
 16 27  1  0
 17 28  1  0
 17 29  1  0
 18 30  1  0
 19 31  1  0
 20 32  1  0
M  END
> <Name>
5-allyl-3-(2-propyn-1-ylthio)-5H-[1,2,4]triazino[5,6-b]indole

> <ID>
5922341

> <RB>
5

> <clogP>
3.32

> <Supplier>
ChemBridge

> <tPSA>
43.6

> <Hacc>
4

> <Hdon>
0

> <logSw>
-5.19

> <Library>
ExpressPick

> <Molecular_Weight>
280.34758

> <NumQueries>
10

> <NumQueriesMapped>
1

> <QueriesMapped>
3-hydrazino-8-methyl-5H-[1,2,4]triazino[5,6-b]indole

> <categories>
1.2

> <Scheme>
21

$$$$
N~4~-[(1,5-dimethyl-1H-indazol-3-yl)methyl]-5-methylpyrimidine-2,4-diamine
  SciTegic04051715162D

 39 41  0  0  0  0            999 V2000
    4.9417   -5.3792    0.0000 N   0  0
    4.3917   -6.0000    0.0000 N   0  0
    5.7042   -5.7167    0.0000 C   0  0
    7.8417   -4.4667    0.0000 N   0  0
    5.6250   -6.5417    0.0000 C   0  0
    4.8167   -6.7167    0.0000 C   0  0
    7.1292   -4.0542    0.0000 C   0  0
    8.5625   -4.0542    0.0000 C   0  0
    7.1292   -3.2292    0.0000 C   0  0
    8.5625   -3.2292    0.0000 N   0  0
    6.4167   -4.4667    0.0000 N   0  0
    4.5667   -7.5042    0.0000 C   0  0
    6.4167   -5.3042    0.0000 C   0  0
    6.1792   -7.1542    0.0000 C   0  0
    7.8417   -2.8167    0.0000 C   0  0
    9.2750   -4.4667    0.0000 N   0  0
    5.9292   -7.9417    0.0000 C   0  0
    5.1167   -8.1167    0.0000 C   0  0
    3.5750   -5.9250    0.0000 C   0  0
    6.4167   -2.8167    0.0000 C   0  0
    6.4875   -8.5542    0.0000 C   0  0
    5.5504   -3.9672    0.0000 H   0  0
    3.5891   -7.7148    0.0000 H   0  0
    7.2830   -5.8037    0.0000 H   0  0
    7.2826   -4.8039    0.0000 H   0  0
    7.1564   -6.9418    0.0000 H   0  0
    7.8392   -1.8167    0.0000 H   0  0
   10.1422   -3.9687    0.0000 H   0  0
    9.2688   -5.4667    0.0000 H   0  0
    4.8083   -9.0680    0.0000 H   0  0
    2.9532   -6.7082    0.0000 H   0  0
    3.2236   -4.9888    0.0000 H   0  0
    2.5884   -5.7620    0.0000 H   0  0
    6.4175   -1.8167    0.0000 H   0  0
    5.5521   -3.3192    0.0000 H   0  0
    5.5501   -2.3177    0.0000 H   0  0
    6.1844   -9.5072    0.0000 H   0  0
    7.4635   -8.3366    0.0000 H   0  0
    7.1626   -9.2919    0.0000 H   0  0
  2  1  1  0
  3  1  2  0
  4  7  1  0
  5  3  1  0
  6  2  1  0
  7 11  1  0
  8  4  2  0
  9  7  2  0
 10 15  2  0
 11 13  1  0
 12  6  2  0
 13  3  1  0
 14  5  2  0
 15  9  1  0
 16  8  1  0
 17 14  1  0
 18 12  1  0
 19  2  1  0
 20  9  1  0
 21 17  1  0
  5  6  1  0
 17 18  2  0
 10  8  1  0
 11 22  1  0
 12 23  1  0
 13 24  1  0
 13 25  1  0
 14 26  1  0
 15 27  1  0
 16 28  1  0
 16 29  1  0
 18 30  1  0
 19 31  1  0
 19 32  1  0
 19 33  1  0
 20 34  1  0
 20 35  1  0
 20 36  1  0
 21 37  1  0
 21 38  1  0
 21 39  1  0
M  END
> <Name>
N~4~-[(1,5-dimethyl-1H-indazol-3-yl)methyl]-5-methylpyrimidine-2,4-diamine

> <ID>
18830301

> <RB>
3

> <clogP>
2.82

> <Supplier>
ChemBridge

> <tPSA>
81.65

> <Hacc>
3

> <Hdon>
2

> <Molecular_Weight>
282.34362

> <NumQueries>
10

> <NumQueriesMapped>
1

> <QueriesMapped>
N-[1-(1-cyclopropylethyl)-4-methyl-1H-pyrazol-5-yl]-2-(2H-indazol-2-yl)acetamide

> <categories>
1.2

> <LogSw>
-2.8

> <LIBRARY>
CORE

> <Scheme>
2708

> <StereoChemistry>
N/A

$$$$
1-[(4-chloro-1-methyl-1H-indazol-3-yl)methyl]piperidine-3-carbonitrile
  SciTegic04051715162D

 37 39  0  0  0  0            999 V2000
    3.1792   -5.7625    0.0000 C   0  0
    3.8417   -6.2542    0.0000 N   0  0
    2.5167   -6.2417    0.0000 C   0  0
    3.5917   -7.0292    0.0000 N   0  0
    2.7667   -7.0292    0.0000 C   0  0
    3.9000   -4.5167    0.0000 N   0  0
    3.1875   -4.9292    0.0000 C   0  0
    4.6292   -1.6167    0.0000 N   0  0
    4.6250   -2.4500    0.0000 C   0  0
    1.7042   -6.0667    0.0000 C   0  0
    4.6167   -3.2792    0.0000 C   0  0
    3.9042   -3.7000    0.0000 C   0  0
    4.0792   -7.6917    0.0000 C   0  0
    1.4375   -5.2917    0.0000 Cl  0  0
    4.6125   -4.9250    0.0000 C   0  0
    2.2125   -7.6417    0.0000 C   0  0
    5.3292   -4.5042    0.0000 C   0  0
    1.4042   -7.4667    0.0000 C   0  0
    1.1625   -6.6667    0.0000 C   0  0
    5.3292   -3.6917    0.0000 C   0  0
    2.3237   -4.4254    0.0000 H   0  0
    3.1891   -3.9292    0.0000 H   0  0
    3.7507   -2.7791    0.0000 H   0  0
    3.9093   -2.7000    0.0000 H   0  0
    3.0432   -4.2085    0.0000 H   0  0
    3.7245   -8.6267    0.0000 H   0  0
    5.0636   -7.5155    0.0000 H   0  0
    4.7231   -8.4568    0.0000 H   0  0
    5.4801   -5.4222    0.0000 H   0  0
    3.7502   -5.4313    0.0000 H   0  0
    2.5186   -8.5937    0.0000 H   0  0
    6.1915   -3.9979    0.0000 H   0  0
    5.3292   -5.5042    0.0000 H   0  0
    0.7260   -8.2016    0.0000 H   0  0
    0.1867   -6.4480    0.0000 H   0  0
    5.3292   -2.6917    0.0000 H   0  0
    6.1946   -4.1927    0.0000 H   0  0
  2  1  2  0
  3  1  1  0
  4  2  1  0
  5  3  1  0
  6  7  1  0
  7  1  1  0
  8  9  3  0
  9 11  1  0
 10  3  2  0
 11 12  1  0
 12  6  1  0
 13  4  1  0
 14 10  1  0
 15  6  1  0
 16  5  2  0
 17 15  1  0
 18 19  2  0
 19 10  1  0
 20 17  1  0
  4  5  1  0
 18 16  1  0
 11 20  1  0
  7 21  1  0
  7 22  1  0
 11 23  1  0
 12 24  1  0
 12 25  1  0
 13 26  1  0
 13 27  1  0
 13 28  1  0
 15 29  1  0
 15 30  1  0
 16 31  1  0
 17 32  1  0
 17 33  1  0
 18 34  1  0
 19 35  1  0
 20 36  1  0
 20 37  1  0
M  END
> <Name>
1-[(4-chloro-1-methyl-1H-indazol-3-yl)methyl]piperidine-3-carbonitrile

> <ID>
45642766

> <RB>
2

> <clogP>
1.99

> <Supplier>
ChemBridge

> <tPSA>
44.85

> <Hacc>
3

> <Hdon>
0

> <Molecular_Weight>
288.77528

> <NumQueries>
10

> <NumQueriesMapped>
1

> <QueriesMapped>
N-[1-(1-cyclopropylethyl)-4-methyl-1H-pyrazol-5-yl]-2-(2H-indazol-2-yl)acetamide

> <categories>
1.2

> <LogSw>
-2.26

> <LIBRARY>
CORE

> <Scheme>
2740

> <StereoChemistry>
racemic

$$$$
N-(2,3-dihydro-1-benzofuran-3-yl)-2,3-dihydrothieno[3,4-b][1,4]dioxine-5-carboxamide
  SciTegic04051715162D

 34 37  0  0  0  0            999 V2000
    6.2125   -6.8250    0.0000 C   0  0
    5.5417   -7.3125    0.0000 C   0  0
    6.2167   -5.9917    0.0000 C   0  0
    6.8875   -7.3042    0.0000 S   0  0
    5.8125   -8.0917    0.0000 C   0  0
    6.9292   -5.5792    0.0000 N   0  0
    6.6375   -8.0917    0.0000 C   0  0
    6.9292   -4.7542    0.0000 C   0  0
    7.6042   -4.2750    0.0000 C   0  0
    6.5292   -3.4875    0.0000 O   0  0
    4.7417   -7.1417    0.0000 O   0  0
    7.3500   -3.4917    0.0000 C   0  0
    5.2667   -8.7167    0.0000 O   0  0
    6.2667   -4.2667    0.0000 C   0  0
    5.4917   -5.5792    0.0000 O   0  0
    8.4042   -4.4417    0.0000 C   0  0
    4.1917   -7.7625    0.0000 C   0  0
    4.4542   -8.5417    0.0000 C   0  0
    7.9042   -2.8792    0.0000 C   0  0
    8.9625   -3.8417    0.0000 C   0  0
    8.7125   -3.0542    0.0000 C   0  0
    7.7955   -6.0787    0.0000 H   0  0
    7.2280   -8.8987    0.0000 H   0  0
    7.8177   -5.2131    0.0000 H   0  0
    5.9474   -5.2144    0.0000 H   0  0
    5.4613   -3.6740    0.0000 H   0  0
    8.7073   -5.3946    0.0000 H   0  0
    3.5286   -8.5110    0.0000 H   0  0
    3.8724   -6.8148    0.0000 H   0  0
    3.4766   -8.3311    0.0000 H   0  0
    4.7735   -9.4894    0.0000 H   0  0
    7.5981   -1.9272    0.0000 H   0  0
    9.9382   -4.0609    0.0000 H   0  0
    9.3855   -2.3146    0.0000 H   0  0
  2  1  2  0
  3  1  1  0
  4  1  1  0
  5  2  1  0
  6  3  1  0
  7  4  1  0
  8  6  1  0
  9  8  1  0
 10 14  1  0
 11  2  1  0
 12  9  1  0
 13  5  1  0
 14  8  1  0
 15  3  2  0
 16  9  2  0
 17 11  1  0
 18 17  1  0
 19 12  2  0
 20 16  1  0
 21 20  2  0
  7  5  2  0
 18 13  1  0
 12 10  1  0
 21 19  1  0
  6 22  1  0
  7 23  1  0
  8 24  1  0
 14 25  1  0
 14 26  1  0
 16 27  1  0
 17 28  1  0
 17 29  1  0
 18 30  1  0
 18 31  1  0
 19 32  1  0
 20 33  1  0
 21 34  1  0
M  END
> <Name>
N-(2,3-dihydro-1-benzofuran-3-yl)-2,3-dihydrothieno[3,4-b][1,4]dioxine-5-carboxamide

> <ID>
41054175

> <RB>
2

> <clogP>
1.32

> <Supplier>
ChemBridge

> <tPSA>
56.79

> <Hacc>
4

> <Hdon>
1

> <Molecular_Weight>
303.33302

> <NumQueries>
10

> <NumQueriesMapped>
1

> <QueriesMapped>
N-(2,3-dihydro-1-benzofuran-3-yl)-2,3-dihydrothieno[3,4-b][1,4]dioxine-5-carboxamide

> <categories>
1.2

> <LogSw>
-2.54

> <LIBRARY>
CORE

> <Scheme>
2874

> <StereoChemistry>
racemic

$$$$
N-(4-isopropoxy-1-methyl-1H-indazol-3-yl)-1,4,5,6-tetrahydrocyclopenta[c]pyrazole-3-carboxamide
  SciTegic04051715162D

 46 49  0  0  0  0            999 V2000
    6.4750   -5.1375    0.0000 C   0  0
    5.7542   -7.2000    0.0000 C   0  0
    6.4375   -7.6792    0.0000 N   0  0
    5.0917   -7.6917    0.0000 C   0  0
    5.8042   -4.6542    0.0000 N   0  0
    7.1375   -4.6625    0.0000 C   0  0
    6.1792   -8.4750    0.0000 N   0  0
    6.4750   -5.9667    0.0000 C   0  0
    5.7625   -6.3792    0.0000 N   0  0
    6.0667   -3.8542    0.0000 N   0  0
    5.3542   -8.4750    0.0000 C   0  0
    4.2917   -7.5167    0.0000 C   0  0
    6.9000   -3.8667    0.0000 C   0  0
    4.0375   -6.7417    0.0000 O   0  0
    7.1917   -6.3792    0.0000 O   0  0
    7.9625   -4.6792    0.0000 C   0  0
    6.6667   -9.1292    0.0000 C   0  0
    3.7417   -8.1292    0.0000 C   0  0
    4.8042   -9.0917    0.0000 C   0  0
    7.5750   -3.3875    0.0000 C   0  0
    3.2292   -6.5667    0.0000 C   0  0
    8.2417   -3.9042    0.0000 C   0  0
    4.0000   -8.9250    0.0000 C   0  0
    2.9750   -5.7875    0.0000 C   0  0
    2.6792   -7.1792    0.0000 C   0  0
    4.8987   -5.8753    0.0000 H   0  0
    5.4862   -3.0400    0.0000 H   0  0
    8.9623   -4.6994    0.0000 H   0  0
    7.6236   -5.6200    0.0000 H   0  0
    6.3153  -10.0654    0.0000 H   0  0
    7.6506   -8.9504    0.0000 H   0  0
    7.3127   -9.8925    0.0000 H   0  0
    2.7634   -7.9218    0.0000 H   0  0
    5.1179  -10.0412    0.0000 H   0  0
    8.3904   -2.8086    0.0000 H   0  0
    6.7846   -2.7749    0.0000 H   0  0
    3.8993   -5.8244    0.0000 H   0  0
    8.5806   -2.9634    0.0000 H   0  0
    9.0321   -4.5168    0.0000 H   0  0
    3.3326   -9.6697    0.0000 H   0  0
    1.9962   -5.5827    0.0000 H   0  0
    3.6447   -5.0449    0.0000 H   0  0
    2.6649   -4.8368    0.0000 H   0  0
    2.9914   -8.1292    0.0000 H   0  0
    1.7012   -6.9707    0.0000 H   0  0
    2.0111   -7.9232    0.0000 H   0  0
  2  9  1  0
  3  2  2  0
  4  2  1  0
  5  1  2  0
  6  1  1  0
  7  3  1  0
  8  1  1  0
  9  8  1  0
 10  5  1  0
 11  4  1  0
 12  4  2  0
 13  6  2  0
 14 12  1  0
 15  8  2  0
 16  6  1  0
 17  7  1  0
 18 12  1  0
 19 11  2  0
 20 13  1  0
 21 14  1  0
 22 16  1  0
 23 18  2  0
 24 21  1  0
 25 21  1  0
 13 10  1  0
 22 20  1  0
 11  7  1  0
 19 23  1  0
  9 26  1  0
 10 27  1  0
 16 28  1  0
 16 29  1  0
 17 30  1  0
 17 31  1  0
 17 32  1  0
 18 33  1  0
 19 34  1  0
 20 35  1  0
 20 36  1  0
 21 37  1  0
 22 38  1  0
 22 39  1  0
 23 40  1  0
 24 41  1  0
 24 42  1  0
 24 43  1  0
 25 44  1  0
 25 45  1  0
 25 46  1  0
M  END
> <Name>
N-(4-isopropoxy-1-methyl-1H-indazol-3-yl)-1,4,5,6-tetrahydrocyclopenta[c]pyrazole-3-carboxamide

> <ID>
87303282

> <RB>
4

> <clogP>
3.55

> <Supplier>
ChemBridge

> <tPSA>
84.83

> <Hacc>
4

> <Hdon>
2

> <Molecular_Weight>
339.39164

> <NumQueries>
10

> <NumQueriesMapped>
1

> <QueriesMapped>
N-[1-(1-cyclopropylethyl)-4-methyl-1H-pyrazol-5-yl]-2-(2H-indazol-2-yl)acetamide

> <categories>
1.2

> <LogSw>
-4.71

> <LIBRARY>
CORE

> <Scheme>
2595

> <StereoChemistry>
N/A

$$$$
N-1H-indazol-5-yl-4-[(3-methylpyridin-2-yl)methyl]piperazine-1-carboxamide
  SciTegic04051715162D

 48 51  0  0  0  0            999 V2000
    1.5167   -1.7750    0.0000 C   0  0
    2.2292   -2.1875    0.0000 N   0  0
   -0.2000   -5.5625    0.0000 N   0  0
    0.8042   -2.1875    0.0000 N   0  0
    0.0792   -4.2500    0.0000 C   0  0
    0.6167   -5.4750    0.0000 N   0  0
    3.6542   -3.0167    0.0000 N   0  0
    5.1042   -3.0375    0.0000 C   0  0
    0.7917   -4.6625    0.0000 C   0  0
    4.3750   -3.4417    0.0000 C   0  0
    5.8250   -3.4542    0.0000 N   0  0
    1.5167   -0.9500    0.0000 O   0  0
    0.8000   -3.0125    0.0000 C   0  0
    0.0792   -3.4167    0.0000 C   0  0
   -0.5375   -4.8000    0.0000 C   0  0
    2.9417   -1.7750    0.0000 C   0  0
    2.2250   -3.0125    0.0000 C   0  0
    5.1042   -2.2125    0.0000 C   0  0
    1.5125   -4.2542    0.0000 C   0  0
    3.6625   -2.1917    0.0000 C   0  0
    2.9417   -3.4292    0.0000 C   0  0
    1.5167   -3.4292    0.0000 C   0  0
    6.5375   -3.0417    0.0000 C   0  0
    4.3917   -1.7917    0.0000 C   0  0
    5.8250   -1.8000    0.0000 C   0  0
    6.5417   -2.2167    0.0000 C   0  0
   -0.0609   -1.6858    0.0000 H   0  0
    1.2856   -6.2184    0.0000 H   0  0
    4.3617   -4.4416    0.0000 H   0  0
    5.2332   -3.9550    0.0000 H   0  0
   -0.7837   -2.9113    0.0000 H   0  0
   -1.5149   -4.5887    0.0000 H   0  0
    3.8071   -1.2740    0.0000 H   0  0
    2.0760   -1.2745    0.0000 H   0  0
    2.2199   -4.0125    0.0000 H   0  0
    1.3605   -2.5099    0.0000 H   0  0
    2.3752   -4.7599    0.0000 H   0  0
    3.6726   -1.1918    0.0000 H   0  0
    4.5282   -2.6922    0.0000 H   0  0
    2.0763   -3.9302    0.0000 H   0  0
    3.8062   -3.9318    0.0000 H   0  0
    2.3848   -2.9327    0.0000 H   0  0
    7.4026   -3.5434    0.0000 H   0  0
    4.3968   -0.7917    0.0000 H   0  0
    3.5255   -2.2915    0.0000 H   0  0
    3.5267   -1.2900    0.0000 H   0  0
    5.8284   -0.8000    0.0000 H   0  0
    7.4098   -1.7202    0.0000 H   0  0
  2  1  1  0
  3 15  2  0
  4  1  1  0
  5 14  1  0
  6  9  1  0
  7 21  1  0
  8 10  1  0
  9 19  1  0
 10  7  1  0
 11  8  2  0
 12  1  2  0
 13  4  1  0
 14 13  2  0
 15  5  1  0
 16  2  1  0
 17  2  1  0
 18  8  1  0
 19 22  2  0
 20 16  1  0
 21 17  1  0
 22 13  1  0
 23 11  1  0
 24 18  1  0
 25 18  2  0
 26 25  1  0
  7 20  1  0
  9  5  2  0
  3  6  1  0
 26 23  2  0
  4 27  1  0
  6 28  1  0
 10 29  1  0
 10 30  1  0
 14 31  1  0
 15 32  1  0
 16 33  1  0
 16 34  1  0
 17 35  1  0
 17 36  1  0
 19 37  1  0
 20 38  1  0
 20 39  1  0
 21 40  1  0
 21 41  1  0
 22 42  1  0
 23 43  1  0
 24 44  1  0
 24 45  1  0
 24 46  1  0
 25 47  1  0
 26 48  1  0
M  END
> <Name>
N-1H-indazol-5-yl-4-[(3-methylpyridin-2-yl)methyl]piperazine-1-carboxamide

> <ID>
80038783

> <RB>
3

> <clogP>
0.91

> <Supplier>
ChemBridge

> <tPSA>
77.15

> <Hacc>
4

> <Hdon>
2

> <Molecular_Weight>
350.41758

> <NumQueries>
10

> <NumQueriesMapped>
1

> <QueriesMapped>
N-[1-(1-cyclopropylethyl)-4-methyl-1H-pyrazol-5-yl]-2-(2H-indazol-2-yl)acetamide

> <categories>
1.2

> <LogSw>
-1.23

> <LIBRARY>
CORE

> <Scheme>
2718

> <StereoChemistry>
N/A

$$$$
2-[3-(2-chlorophenyl)-1H-pyrazol-1-yl]-N-(1-methyl-1H-indazol-3-yl)acetamide
  SciTegic04051715162D

 42 45  0  0  0  0            999 V2000
    5.7667    0.4958    0.0000 C   0  0
    5.0042    0.1750    0.0000 N   0  0
    4.4625    0.7958    0.0000 N   0  0
    5.6792    1.3250    0.0000 C   0  0
    7.7917   -2.4750    0.0000 N   0  0
    7.5500   -3.2542    0.0000 C   0  0
    7.1292   -1.9917    0.0000 N   0  0
    4.8667    1.5083    0.0000 C   0  0
    6.4792    0.0833    0.0000 N   0  0
    6.7250   -3.2625    0.0000 C   0  0
    6.4542   -0.7375    0.0000 C   0  0
    7.9417   -4.0042    0.0000 C   0  0
    7.1542   -1.1667    0.0000 C   0  0
    6.4667   -2.4750    0.0000 C   0  0
    7.5042   -4.7125    0.0000 C   0  0
    5.7292   -1.1292    0.0000 O   0  0
    3.6292    0.7208    0.0000 C   0  0
    6.6792   -4.6917    0.0000 Cl  0  0
    6.2417    1.9375    0.0000 C   0  0
    4.6250    2.2958    0.0000 C   0  0
    8.7667   -4.0292    0.0000 C   0  0
    7.9042   -5.4375    0.0000 C   0  0
    5.9917    2.7333    0.0000 C   0  0
    9.1625   -4.7625    0.0000 C   0  0
    5.1875    2.9083    0.0000 C   0  0
    8.7292   -5.4625    0.0000 C   0  0
    7.3530    0.5695    0.0000 H   0  0
    6.1424   -4.0753    0.0000 H   0  0
    8.0341   -0.6915    0.0000 H   0  0
    7.1816   -0.1671    0.0000 H   0  0
    5.5149   -2.1682    0.0000 H   0  0
    3.0121    1.5077    0.0000 H   0  0
    3.2718   -0.2131    0.0000 H   0  0
    2.6415    0.5644    0.0000 H   0  0
    7.2178    1.7200    0.0000 H   0  0
    3.6497    2.5165    0.0000 H   0  0
    9.2920   -3.1783    0.0000 H   0  0
    7.3828   -6.2908    0.0000 H   0  0
    6.6662    3.4715    0.0000 H   0  0
   10.1621   -4.7922    0.0000 H   0  0
    4.8855    3.8616    0.0000 H   0  0
    9.2026   -6.3434    0.0000 H   0  0
  2  1  2  0
  3  2  1  0
  4  1  1  0
  5  7  1  0
  6  5  2  0
  7 13  1  0
  8  4  2  0
  9  1  1  0
 10 14  2  0
 11  9  1  0
 12  6  1  0
 13 11  1  0
 14  7  1  0
 15 12  2  0
 16 11  2  0
 17  3  1  0
 18 15  1  0
 19  4  1  0
 20  8  1  0
 21 12  1  0
 22 15  1  0
 23 19  2  0
 24 21  2  0
 25 23  1  0
 26 24  1  0
  8  3  1  0
 20 25  2  0
  6 10  1  0
 22 26  2  0
  9 27  1  0
 10 28  1  0
 13 29  1  0
 13 30  1  0
 14 31  1  0
 17 32  1  0
 17 33  1  0
 17 34  1  0
 19 35  1  0
 20 36  1  0
 21 37  1  0
 22 38  1  0
 23 39  1  0
 24 40  1  0
 25 41  1  0
 26 42  1  0
M  END
> <Name>
2-[3-(2-chlorophenyl)-1H-pyrazol-1-yl]-N-(1-methyl-1H-indazol-3-yl)acetamide

> <ID>
35766578

> <RB>
4

> <clogP>
3.73

> <Supplier>
ChemBridge

> <tPSA>
64.74

> <Hacc>
3

> <Hdon>
1

> <Molecular_Weight>
365.81624

> <NumQueries>
10

> <NumQueriesMapped>
1

> <QueriesMapped>
N-[1-(1-cyclopropylethyl)-4-methyl-1H-pyrazol-5-yl]-2-(2H-indazol-2-yl)acetamide

> <categories>
1.2

> <LogSw>
-5.05

> <LIBRARY>
CORE

> <Scheme>
2218

> <StereoChemistry>
N/A

$$$$
N-[2-(2-methyl-1H-imidazol-1-yl)benzyl]-1H-indazole-3-carboxamide
  SciTegic04051715162D

 42 45  0  0  0  0            999 V2000
    0.6792   -1.1250    0.0000 C   0  0
    0.0167   -0.6250    0.0000 N   0  0
   -0.0333   -4.8125    0.0000 N   0  0
    1.3542   -0.6417    0.0000 C   0  0
    0.2750    0.1500    0.0000 N   0  0
    0.1125   -5.6417    0.0000 C   0  0
    0.6792   -1.9625    0.0000 C   0  0
   -0.7458   -4.4167    0.0000 C   0  0
    0.9292   -5.7750    0.0000 N   0  0
    1.1042    0.1500    0.0000 C   0  0
   -0.0333   -2.3750    0.0000 N   0  0
   -0.7458   -3.5917    0.0000 C   0  0
    0.7042   -4.4417    0.0000 C   0  0
    1.2917   -5.0042    0.0000 C   0  0
   -0.0333   -3.1792    0.0000 C   0  0
    1.3917   -2.3750    0.0000 O   0  0
    2.1625   -0.8167    0.0000 C   0  0
   -0.4500   -6.2375    0.0000 C   0  0
   -1.4750   -4.8375    0.0000 C   0  0
   -1.4583   -3.1667    0.0000 C   0  0
    1.6542    0.7625    0.0000 C   0  0
    2.7167   -0.2000    0.0000 C   0  0
   -2.1833   -4.4167    0.0000 C   0  0
   -2.1958   -3.5917    0.0000 C   0  0
    2.4667    0.5875    0.0000 C   0  0
   -0.3097    0.9612    0.0000 H   0  0
   -0.8996   -1.8755    0.0000 H   0  0
    0.8525   -3.4528    0.0000 H   0  0
    2.2749   -4.8215    0.0000 H   0  0
    0.8330   -3.6787    0.0000 H   0  0
    0.8326   -2.6789    0.0000 H   0  0
    2.4702   -1.7682    0.0000 H   0  0
   -0.2216   -7.2111    0.0000 H   0  0
   -1.4020   -5.9314    0.0000 H   0  0
   -1.1906   -6.9094    0.0000 H   0  0
   -1.4813   -5.8375    0.0000 H   0  0
   -1.4508   -2.1667    0.0000 H   0  0
    1.3458    1.7138    0.0000 H   0  0
    3.6942   -0.4107    0.0000 H   0  0
   -3.0487   -4.9179    0.0000 H   0  0
   -3.0654   -3.0979    0.0000 H   0  0
    3.1393    1.3275    0.0000 H   0  0
  2  1  2  0
  3  8  1  0
  4  1  1  0
  5  2  1  0
  6  3  1  0
  7  1  1  0
  8 12  1  0
  9  6  2  0
 10  4  1  0
 11  7  1  0
 12 15  1  0
 13  3  1  0
 14 13  2  0
 15 11  1  0
 16  7  2  0
 17  4  2  0
 18  6  1  0
 19  8  2  0
 20 12  2  0
 21 10  2  0
 22 17  1  0
 23 24  2  0
 24 20  1  0
 25 22  2  0
 10  5  1  0
 21 25  1  0
 19 23  1  0
 14  9  1  0
  5 26  1  0
 11 27  1  0
 13 28  1  0
 14 29  1  0
 15 30  1  0
 15 31  1  0
 17 32  1  0
 18 33  1  0
 18 34  1  0
 18 35  1  0
 19 36  1  0
 20 37  1  0
 21 38  1  0
 22 39  1  0
 23 40  1  0
 24 41  1  0
 25 42  1  0
M  END
> <Name>
N-[2-(2-methyl-1H-imidazol-1-yl)benzyl]-1H-indazole-3-carboxamide

> <ID>
99574715

> <RB>
4

> <clogP>
3.19

> <Supplier>
ChemBridge

> <tPSA>
75.6

> <Hacc>
4

> <Hdon>
2

> <Molecular_Weight>
331.37118

> <NumQueries>
10

> <NumQueriesMapped>
1

> <QueriesMapped>
N-[1-(1-cyclopropylethyl)-4-methyl-1H-pyrazol-5-yl]-2-(2H-indazol-2-yl)acetamide

> <categories>
1.2

> <LogSw>
-5.27

> <LIBRARY>
CORE

> <Scheme>
3504

> <StereoChemistry>
N/A

$$$$
N-(5-chloro-2,4-dimethoxyphenyl)-2-[(4-oxo-4,5,6,7-tetrahydro-3H-cyclopenta[d]pyrimidin-2-yl)thio]acetamide
  SciTegic04051715162D

 44 46  0  0  0  0            999 V2000
    3.4292    3.1875    0.0000 N   0  0
    2.7792    3.5625    0.0000 C   0  0
    2.1292    3.1875    0.0000 C   0  0
    3.4292    2.4375    0.0000 C   0  0
    2.7792    2.0625    0.0000 N   0  0
    2.1292    2.4375    0.0000 C   0  0
    6.6792    2.0625    0.0000 C   0  0
    6.6792    1.3125    0.0000 C   0  0
    7.9792    2.0625    0.0000 C   0  0
    6.0292    2.4375    0.0000 N   0  0
    7.3292    2.4375    0.0000 C   0  0
    7.3292    0.9375    0.0000 C   0  0
    7.9792    1.3125    0.0000 C   0  0
    5.3792    2.0625    0.0000 C   0  0
    4.0792    2.0625    0.0000 S   0  0
    2.7792    4.3042    0.0000 O   0  0
    5.3792    1.3125    0.0000 O   0  0
    4.7292    2.4375    0.0000 C   0  0
    1.4167    3.4208    0.0000 C   0  0
    7.3292    0.1875    0.0000 Cl  0  0
    1.4167    2.2083    0.0000 C   0  0
    7.3292    3.1875    0.0000 O   0  0
    8.6292    0.9375    0.0000 O   0  0
    0.9792    2.8125    0.0000 C   0  0
    9.2792    1.3125    0.0000 C   0  0
    7.9792    3.5625    0.0000 C   0  0
    4.2951    3.6876    0.0000 H   0  0
    5.8133    0.8124    0.0000 H   0  0
    8.8451    2.5626    0.0000 H   0  0
    6.0292    3.4375    0.0000 H   0  0
    4.7292    3.4375    0.0000 H   0  0
    3.8633    2.9376    0.0000 H   0  0
    0.4663    3.7320    0.0000 H   0  0
    2.0006    4.2326    0.0000 H   0  0
    0.4647    1.9021    0.0000 H   0  0
    2.0032    1.3983    0.0000 H   0  0
    0.3953    2.0007    0.0000 H   0  0
    0.3927    3.6225    0.0000 H   0  0
   10.1451    0.8123    0.0000 H   0  0
    9.2758    2.3125    0.0000 H   0  0
   10.1444    1.8139    0.0000 H   0  0
    7.9792    4.5625    0.0000 H   0  0
    8.8435    3.0595    0.0000 H   0  0
    8.8461    4.0610    0.0000 H   0  0
  2  1  1  0
  3  2  1  0
  4  1  1  0
  5  4  2  0
  6  5  1  0
  7 10  1  0
  8  7  1  0
  9 11  1  0
 10 14  1  0
 11  7  2  0
 12  8  2  0
 13  9  2  0
 14 18  1  0
 15  4  1  0
 16  2  2  0
 17 14  2  0
 18 15  1  0
 19  3  1  0
 20 12  1  0
 21  6  1  0
 22 11  1  0
 23 13  1  0
 24 19  1  0
 25 23  1  0
 26 22  1  0
  6  3  2  0
 24 21  1  0
 13 12  1  0
  1 27  1  0
  8 28  1  0
  9 29  1  0
 10 30  1  0
 18 31  1  0
 18 32  1  0
 19 33  1  0
 19 34  1  0
 21 35  1  0
 21 36  1  0
 24 37  1  0
 24 38  1  0
 25 39  1  0
 25 40  1  0
 25 41  1  0
 26 42  1  0
 26 43  1  0
 26 44  1  0
M  END
> <Name>
N-(5-chloro-2,4-dimethoxyphenyl)-2-[(4-oxo-4,5,6,7-tetrahydro-3H-cyclopenta[d]pyrimidin-2-yl)thio]acetamide

> <ID>
9131197

> <RB>
4

> <clogP>
1.571

> <Supplier>
ChemBridge

> <tPSA>
93.31

> <Hacc>
5

> <Hdon>
2

> <logSw>
-3.428

> <Library>
ExpressPick

> <Molecular_Weight>
395.86052

> <NumQueries>
10

> <NumQueriesMapped>
1

> <QueriesMapped>
N-(3-hydroxyphenyl)-2-[(4-methyl-6-oxo-1,6-dihydro-2-pyrimidinyl)thio]acetamide

> <categories>
1.2

$$$$
1-(2,3-dihydrothieno[3,4-b][1,4]dioxin-5-ylcarbonyl)-4-(4H-1,2,4-triazol-3-ylmethyl)piperazine
  SciTegic04051715162D

 40 43  0  0  0  0            999 V2000
    6.2125   -6.8250    0.0000 C   0  0
    5.5417   -7.3125    0.0000 C   0  0
    6.2167   -5.9917    0.0000 C   0  0
    6.8875   -7.3042    0.0000 S   0  0
    5.8125   -8.0917    0.0000 C   0  0
    6.9292   -5.5792    0.0000 N   0  0
    9.0750   -3.5167    0.0000 C   0  0
    9.7417   -3.0292    0.0000 N   0  0
    6.6375   -8.0917    0.0000 C   0  0
    9.4917   -2.2500    0.0000 N   0  0
    8.4042   -3.0375    0.0000 N   0  0
    8.3542   -4.7542    0.0000 N   0  0
    8.6625   -2.2417    0.0000 C   0  0
    4.7417   -7.1417    0.0000 O   0  0
    5.2667   -8.7167    0.0000 O   0  0
    5.4917   -5.5792    0.0000 O   0  0
    9.0667   -4.3417    0.0000 C   0  0
    7.6417   -5.9917    0.0000 C   0  0
    6.9292   -4.7542    0.0000 C   0  0
    7.6417   -4.3417    0.0000 C   0  0
    8.3542   -5.5792    0.0000 C   0  0
    4.1917   -7.7625    0.0000 C   0  0
    4.4542   -8.5417    0.0000 C   0  0
    7.2280   -8.8987    0.0000 H   0  0
    7.4544   -3.3505    0.0000 H   0  0
    8.0786   -1.4298    0.0000 H   0  0
    9.9305   -4.8455    0.0000 H   0  0
    9.9363   -3.8480    0.0000 H   0  0
    8.5071   -6.4927    0.0000 H   0  0
    6.7763   -6.4927    0.0000 H   0  0
    6.9292   -3.7542    0.0000 H   0  0
    6.0638   -5.2552    0.0000 H   0  0
    6.7763   -3.8407    0.0000 H   0  0
    8.5071   -3.8407    0.0000 H   0  0
    8.3542   -6.5792    0.0000 H   0  0
    9.2196   -5.0782    0.0000 H   0  0
    3.5286   -8.5110    0.0000 H   0  0
    3.8724   -6.8148    0.0000 H   0  0
    3.4766   -8.3311    0.0000 H   0  0
    4.7735   -9.4894    0.0000 H   0  0
  2  1  2  0
  3  1  1  0
  4  1  1  0
  5  2  1  0
  6  3  1  0
  7 17  1  0
  8  7  2  0
  9  4  1  0
 10  8  1  0
 11  7  1  0
 12 20  1  0
 13 11  1  0
 14  2  1  0
 15  5  1  0
 16  3  2  0
 17 12  1  0
 18  6  1  0
 19  6  1  0
 20 19  1  0
 21 18  1  0
 22 14  1  0
 23 22  1  0
  9  5  2  0
 12 21  1  0
 23 15  1  0
 13 10  2  0
  9 24  1  0
 11 25  1  0
 13 26  1  0
 17 27  1  0
 17 28  1  0
 18 29  1  0
 18 30  1  0
 19 31  1  0
 19 32  1  0
 20 33  1  0
 20 34  1  0
 21 35  1  0
 21 36  1  0
 22 37  1  0
 22 38  1  0
 23 39  1  0
 23 40  1  0
M  END
> <Name>
1-(2,3-dihydrothieno[3,4-b][1,4]dioxin-5-ylcarbonyl)-4-(4H-1,2,4-triazol-3-ylmethyl)piperazine

> <ID>
38948562

> <RB>
3

> <clogP>
0.87

> <Supplier>
ChemBridge

> <tPSA>
83.58

> <Hacc>
6

> <Hdon>
1

> <Molecular_Weight>
335.38148

> <NumQueries>
10

> <NumQueriesMapped>
1

> <QueriesMapped>
N-(2,3-dihydro-1-benzofuran-3-yl)-2,3-dihydrothieno[3,4-b][1,4]dioxine-5-carboxamide

> <categories>
1.2

> <LogSw>
-2.39

> <LIBRARY>
CORE

> <Scheme>
2877

> <StereoChemistry>
N/A

$$$$
N-[(1-ethyl-1H-indazol-3-yl)methyl]-2-(tetrahydrofuran-2-ylmethoxy)acetamide
  SciTegic04051715162D

 46 48  0  0  0  0            999 V2000
    3.9875   -6.8292    0.0000 N   0  0
    3.4417   -7.4417    0.0000 N   0  0
    4.7417   -7.1667    0.0000 C   0  0
    4.6667   -7.9875    0.0000 C   0  0
    3.8542   -8.1542    0.0000 C   0  0
    5.4625   -6.7542    0.0000 C   0  0
    6.1792   -5.5167    0.0000 C   0  0
    5.4667   -5.9292    0.0000 N   0  0
    6.8917   -5.9292    0.0000 O   0  0
    8.3667   -3.3500    0.0000 O   0  0
    2.6250   -7.3542    0.0000 C   0  0
    6.8917   -4.2792    0.0000 O   0  0
    5.2167   -8.6000    0.0000 C   0  0
    7.6125   -3.0250    0.0000 C   0  0
    3.6042   -8.9417    0.0000 C   0  0
    6.1792   -4.6917    0.0000 C   0  0
    6.8917   -3.4500    0.0000 C   0  0
    8.9167   -2.7292    0.0000 C   0  0
    7.6917   -2.2000    0.0000 C   0  0
    2.1292   -8.0292    0.0000 C   0  0
    4.9667   -9.3792    0.0000 C   0  0
    4.1542   -9.5500    0.0000 C   0  0
    8.4875   -2.0167    0.0000 C   0  0
    6.3263   -7.2580    0.0000 H   0  0
    6.3309   -6.2583    0.0000 H   0  0
    4.6016   -5.4275    0.0000 H   0  0
    2.2216   -6.4392    0.0000 H   0  0
    3.2151   -6.5468    0.0000 H   0  0
    6.1946   -8.3909    0.0000 H   0  0
    7.6754   -4.0230    0.0000 H   0  0
    2.6270   -9.1539    0.0000 H   0  0
    5.3129   -4.1922    0.0000 H   0  0
    6.1783   -3.6917    0.0000 H   0  0
    6.0234   -2.9540    0.0000 H   0  0
    6.0268   -3.9520    0.0000 H   0  0
    9.5798   -1.9807    0.0000 H   0  0
    9.4327   -3.5858    0.0000 H   0  0
    7.7873   -1.2046    0.0000 H   0  0
    6.7172   -2.4245    0.0000 H   0  0
    2.5330   -8.9441    0.0000 H   0  0
    1.1355   -7.9175    0.0000 H   0  0
    1.5372   -8.8351    0.0000 H   0  0
    5.6364  -10.1219    0.0000 H   0  0
    3.8451  -10.5010    0.0000 H   0  0
    9.4620   -1.7922    0.0000 H   0  0
    7.9715   -1.1601    0.0000 H   0  0
  2  1  1  0
  3  1  2  0
  4  3  1  0
  5  2  1  0
  6  3  1  0
  7  8  1  0
  8  6  1  0
  9  7  2  0
 10 14  1  0
 11  2  1  0
 12 16  1  0
 13  4  2  0
 14 17  1  0
 15  5  2  0
 16  7  1  0
 17 12  1  0
 18 10  1  0
 19 14  1  0
 20 11  1  0
 21 13  1  0
 22 15  1  0
 23 19  1  0
  5  4  1  0
 22 21  2  0
 23 18  1  0
  6 24  1  0
  6 25  1  0
  8 26  1  0
 11 27  1  0
 11 28  1  0
 13 29  1  0
 14 30  1  0
 15 31  1  0
 16 32  1  0
 16 33  1  0
 17 34  1  0
 17 35  1  0
 18 36  1  0
 18 37  1  0
 19 38  1  0
 19 39  1  0
 20 40  1  0
 20 41  1  0
 20 42  1  0
 21 43  1  0
 22 44  1  0
 23 45  1  0
 23 46  1  0
M  END
> <Name>
N-[(1-ethyl-1H-indazol-3-yl)methyl]-2-(tetrahydrofuran-2-ylmethoxy)acetamide

> <ID>
38385324

> <RB>
7

> <clogP>
1.02

> <Supplier>
ChemBridge

> <tPSA>
65.38

> <Hacc>
4

> <Hdon>
1

> <Molecular_Weight>
317.38282

> <NumQueries>
10

> <NumQueriesMapped>
1

> <QueriesMapped>
N-[1-(1-cyclopropylethyl)-4-methyl-1H-pyrazol-5-yl]-2-(2H-indazol-2-yl)acetamide

> <categories>
1.2

> <LogSw>
-2.39

> <LIBRARY>
CORE

> <Scheme>
2774

> <StereoChemistry>
racemic

$$$$
1-[(4-chloro-1-methyl-1H-indazol-3-yl)methyl]-4-(1H-imidazol-1-ylmethyl)piperidin-4-ol
  SciTegic04051715162D

 47 50  0  0  0  0            999 V2000
    3.1792   -5.7625    0.0000 C   0  0
    3.8417   -6.2542    0.0000 N   0  0
    2.5167   -6.2417    0.0000 C   0  0
    3.5917   -7.0292    0.0000 N   0  0
    2.7667   -7.0292    0.0000 C   0  0
    7.3667   -2.1792    0.0000 N   0  0
    6.0625   -2.4500    0.0000 N   0  0
    3.9000   -4.5167    0.0000 N   0  0
    3.1875   -4.9292    0.0000 C   0  0
    6.8167   -2.7917    0.0000 C   0  0
    5.3375   -3.6917    0.0000 C   0  0
    1.7042   -6.0667    0.0000 C   0  0
    6.9625   -1.4542    0.0000 C   0  0
    6.1500   -1.6167    0.0000 C   0  0
    5.3292   -2.8667    0.0000 C   0  0
    5.3375   -4.5250    0.0000 C   0  0
    4.6167   -3.2750    0.0000 C   0  0
    4.6167   -4.9375    0.0000 C   0  0
    3.9042   -3.6875    0.0000 C   0  0
    4.0792   -7.6917    0.0000 C   0  0
    1.4375   -5.2917    0.0000 Cl  0  0
    6.0417   -4.1125    0.0000 O   0  0
    2.2125   -7.6417    0.0000 C   0  0
    1.4042   -7.4667    0.0000 C   0  0
    1.1625   -6.6667    0.0000 C   0  0
    2.3237   -4.4254    0.0000 H   0  0
    3.1891   -3.9292    0.0000 H   0  0
    7.0221   -3.7704    0.0000 H   0  0
    7.3816   -0.5462    0.0000 H   0  0
    5.4109   -0.9431    0.0000 H   0  0
    4.4624   -2.3681    0.0000 H   0  0
    5.3318   -1.8667    0.0000 H   0  0
    6.2054   -4.0283    0.0000 H   0  0
    5.3375   -5.5250    0.0000 H   0  0
    3.7510   -2.7745    0.0000 H   0  0
    5.4821   -2.7740    0.0000 H   0  0
    5.4790   -5.4438    0.0000 H   0  0
    3.7488   -5.4342    0.0000 H   0  0
    3.9093   -2.6875    0.0000 H   0  0
    3.0388   -4.1885    0.0000 H   0  0
    3.7245   -8.6267    0.0000 H   0  0
    5.0636   -7.5155    0.0000 H   0  0
    4.7231   -8.4568    0.0000 H   0  0
    6.0247   -5.1124    0.0000 H   0  0
    2.5186   -8.5937    0.0000 H   0  0
    0.7260   -8.2016    0.0000 H   0  0
    0.1867   -6.4480    0.0000 H   0  0
  2  1  2  0
  3  1  1  0
  4  2  1  0
  5  3  1  0
  6 10  2  0
  7 15  1  0
  8  9  1  0
  9  1  1  0
 10  7  1  0
 11 17  1  0
 12  3  2  0
 13 14  2  0
 14  7  1  0
 15 11  1  0
 16 18  1  0
 17 19  1  0
 18  8  1  0
 19  8  1  0
 20  4  1  0
 21 12  1  0
 22 11  1  0
 23  5  2  0
 24 25  2  0
 25 12  1  0
  4  5  1  0
 11 16  1  0
 24 23  1  0
  6 13  1  0
  9 26  1  0
  9 27  1  0
 10 28  1  0
 13 29  1  0
 14 30  1  0
 15 31  1  0
 15 32  1  0
 16 33  1  0
 16 34  1  0
 17 35  1  0
 17 36  1  0
 18 37  1  0
 18 38  1  0
 19 39  1  0
 19 40  1  0
 20 41  1  0
 20 42  1  0
 20 43  1  0
 22 44  1  0
 23 45  1  0
 24 46  1  0
 25 47  1  0
M  END
> <Name>
1-[(4-chloro-1-methyl-1H-indazol-3-yl)methyl]-4-(1H-imidazol-1-ylmethyl)piperidin-4-ol

> <ID>
12860941

> <RB>
4

> <clogP>
1.07

> <Supplier>
ChemBridge

> <tPSA>
59.11

> <Hacc>
4

> <Hdon>
1

> <Molecular_Weight>
359.85318

> <NumQueries>
10

> <NumQueriesMapped>
1

> <QueriesMapped>
N-[1-(1-cyclopropylethyl)-4-methyl-1H-pyrazol-5-yl]-2-(2H-indazol-2-yl)acetamide

> <categories>
1.2

> <LogSw>
-1.73

> <LIBRARY>
CORE

> <Scheme>
2740

> <StereoChemistry>
N/A

$$$$
4-(1H-indazol-5-yl)-N-(3-pyridinylmethyl)-1H-pyrrolo[2,3-b]pyridin-6-amine
  SciTegic04051715162D

 42 46  0  0  0  0            999 V2000
    3.7292   -4.3042    0.0000 C   0  0
    4.4542   -4.7250    0.0000 N   0  0
    3.0167   -5.5542    0.0000 C   0  0
    3.0167   -4.7250    0.0000 C   0  0
    0.5625   -8.0542    0.0000 N   0  0
    2.3042   -5.9667    0.0000 C   0  0
    4.4542   -5.5500    0.0000 C   0  0
    1.5750   -7.1875    0.0000 C   0  0
    3.5625   -3.5042    0.0000 N   0  0
    0.2500   -7.3042    0.0000 N   0  0
    2.2917   -6.7917    0.0000 C   0  0
    0.8667   -6.7667    0.0000 C   0  0
    3.7375   -5.9625    0.0000 C   0  0
    2.7292   -3.4167    0.0000 C   0  0
    2.4000   -4.1792    0.0000 C   0  0
    5.1667   -5.9542    0.0000 N   0  0
    1.3917   -7.9917    0.0000 C   0  0
    1.6000   -5.5417    0.0000 C   0  0
    6.5792   -8.4625    0.0000 N   0  0
    0.8792   -5.9417    0.0000 C   0  0
    5.8792   -7.2042    0.0000 C   0  0
    5.1667   -6.7875    0.0000 C   0  0
    5.8667   -8.0375    0.0000 C   0  0
    7.3000   -8.0542    0.0000 C   0  0
    6.5917   -6.8042    0.0000 C   0  0
    7.3042   -7.2250    0.0000 C   0  0
    4.2331   -2.7624    0.0000 H   0  0
   -0.7238   -7.0767    0.0000 H   0  0
    3.1491   -7.3064    0.0000 H   0  0
    3.7409   -6.9625    0.0000 H   0  0
    2.2243   -2.5535    0.0000 H   0  0
    1.4240   -4.3968    0.0000 H   0  0
    6.0308   -5.4509    0.0000 H   0  0
    2.0443   -8.7494    0.0000 H   0  0
    1.6182   -4.5419    0.0000 H   0  0
    0.0213   -5.4279    0.0000 H   0  0
    4.2993   -7.2851    0.0000 H   0  0
    4.3014   -6.2863    0.0000 H   0  0
    4.9935   -8.5248    0.0000 H   0  0
    8.1627   -8.5599    0.0000 H   0  0
    6.6027   -5.8043    0.0000 H   0  0
    8.1739   -6.7315    0.0000 H   0  0
  2  1  2  0
  3  4  2  0
  4  1  1  0
  5 17  2  0
  6  3  1  0
  7  2  1  0
  8 11  2  0
  9  1  1  0
 10 12  1  0
 11  6  1  0
 12 20  2  0
 13  3  1  0
 14  9  1  0
 15  4  1  0
 16  7  1  0
 17  8  1  0
 18  6  2  0
 19 23  1  0
 20 18  1  0
 21 22  1  0
 22 16  1  0
 23 21  2  0
 24 26  1  0
 25 21  1  0
 26 25  2  0
 15 14  2  0
 13  7  2  0
  8 12  1  0
  5 10  1  0
 19 24  2  0
  9 27  1  0
 10 28  1  0
 11 29  1  0
 13 30  1  0
 14 31  1  0
 15 32  1  0
 16 33  1  0
 17 34  1  0
 18 35  1  0
 20 36  1  0
 22 37  1  0
 22 38  1  0
 23 39  1  0
 24 40  1  0
 25 41  1  0
 26 42  1  0
M  END
> <Name>
4-(1H-indazol-5-yl)-N-(3-pyridinylmethyl)-1H-pyrrolo[2,3-b]pyridin-6-amine

> <ID>
36178234

> <RB>
4

> <clogP>
2.85

> <Supplier>
ChemBridge

> <tPSA>
82.28

> <Hacc>
3

> <Hdon>
3

> <Molecular_Weight>
340.38124

> <NumQueries>
10

> <NumQueriesMapped>
1

> <QueriesMapped>
N-[1-(1-cyclopropylethyl)-4-methyl-1H-pyrazol-5-yl]-2-(2H-indazol-2-yl)acetamide

> <categories>
1.2

> <LogSw>
-3.93

> <LIBRARY>
CORE

> <Scheme>
2524

> <StereoChemistry>
N/A

$$$$
6-({[(1,5-dimethyl-1H-indazol-3-yl)methyl]amino}methyl)-1,4-oxazepan-6-ol
  SciTegic04051715162D

 46 48  0  0  0  0            999 V2000
    7.5875  -12.4417    0.0000 N   0  0
    7.8417  -13.2292    0.0000 N   0  0
    8.9292  -12.4292    0.0000 C   0  0
    8.2542  -11.9500    0.0000 C   0  0
    8.6792  -13.2250    0.0000 C   0  0
    6.6625   -9.5792    0.0000 C   0  0
    9.2375  -13.8292    0.0000 C   0  0
    9.7417  -12.2542    0.0000 C   0  0
    5.5000  -10.5000    0.0000 N   0  0
    5.5000   -8.6500    0.0000 O   0  0
    7.5292  -10.7042    0.0000 N   0  0
    8.2542  -11.1250    0.0000 C   0  0
    7.0542   -8.8542    0.0000 O   0  0
    6.3000  -10.3167    0.0000 C   0  0
   10.2917  -12.8667    0.0000 C   0  0
   10.0417  -13.6542    0.0000 C   0  0
    7.3667  -13.9000    0.0000 C   0  0
    6.3000   -8.8292    0.0000 C   0  0
    7.4167   -9.8917    0.0000 C   0  0
    4.8542   -9.9875    0.0000 C   0  0
    4.8542   -9.1625    0.0000 C   0  0
   11.1042  -12.6917    0.0000 C   0  0
    8.9369  -14.7830    0.0000 H   0  0
   10.0501  -11.3029    0.0000 H   0  0
    5.2790  -11.4753    0.0000 H   0  0
    6.6990  -11.2616    0.0000 H   0  0
    9.1208  -10.6260    0.0000 H   0  0
    8.2559  -10.1250    0.0000 H   0  0
    8.0539   -8.8279    0.0000 H   0  0
    7.2747  -10.0934    0.0000 H   0  0
    5.8589  -11.2141    0.0000 H   0  0
   10.7151  -14.3935    0.0000 H   0  0
    7.7291  -14.8320    0.0000 H   0  0
    6.3813  -13.7299    0.0000 H   0  0
    6.7273  -14.6688    0.0000 H   0  0
    7.2758   -9.0478    0.0000 H   0  0
    5.8648   -7.9289    0.0000 H   0  0
    8.2080   -9.2803    0.0000 H   0  0
    8.3425  -10.2698    0.0000 H   0  0
    4.0709   -9.3659    0.0000 H   0  0
    4.8542  -10.9875    0.0000 H   0  0
    4.0709   -9.7841    0.0000 H   0  0
    4.8542   -8.1625    0.0000 H   0  0
   11.7737  -13.4345    0.0000 H   0  0
   11.4099  -11.7396    0.0000 H   0  0
   12.0820  -12.4821    0.0000 H   0  0
  2  1  1  0
  3  4  1  0
  4  1  2  0
  5  2  1  0
  6 19  1  0
  7  5  2  0
  8  3  2  0
  9 14  1  0
 10 18  1  0
 11 12  1  0
 12  4  1  0
 13  6  1  0
 14  6  1  0
 15  8  1  0
 16  7  1  0
 17  2  1  0
 18  6  1  0
 19 11  1  0
 20  9  1  0
 21 10  1  0
 22 15  1  0
  3  5  1  0
 15 16  2  0
 20 21  1  0
  7 23  1  0
  8 24  1  0
  9 25  1  0
 11 26  1  0
 12 27  1  0
 12 28  1  0
 13 29  1  0
 14 30  1  0
 14 31  1  0
 16 32  1  0
 17 33  1  0
 17 34  1  0
 17 35  1  0
 18 36  1  0
 18 37  1  0
 19 38  1  0
 19 39  1  0
 20 40  1  0
 20 41  1  0
 21 42  1  0
 21 43  1  0
 22 44  1  0
 22 45  1  0
 22 46  1  0
M  END
> <Name>
6-({[(1,5-dimethyl-1H-indazol-3-yl)methyl]amino}methyl)-1,4-oxazepan-6-ol

> <ID>
29374672

> <RB>
4

> <clogP>
0.57

> <Supplier>
ChemBridge

> <tPSA>
71.34

> <Hacc>
5

> <Hdon>
3

> <Molecular_Weight>
304.38736

> <NumQueries>
10

> <NumQueriesMapped>
1

> <QueriesMapped>
N-[1-(1-cyclopropylethyl)-4-methyl-1H-pyrazol-5-yl]-2-(2H-indazol-2-yl)acetamide

> <categories>
1.2

> <LogSw>
-0.01

> <LIBRARY>
CORE

> <Scheme>
2662

> <StereoChemistry>
racemic

$$$$
ethyl 2-({[(4-oxo-3,4,5,6,7,8-hexahydro-2-quinazolinyl)thio]acetyl}amino)benzoate
  SciTegic04051715162D

 48 50  0  0  0  0            999 V2000
    1.9792    3.3458    0.0000 N   0  0
    1.3292    2.9708    0.0000 C   0  0
    1.3292    2.2208    0.0000 C   0  0
    2.6292    2.9708    0.0000 C   0  0
    2.6292    2.2208    0.0000 N   0  0
    1.9792    1.8458    0.0000 C   0  0
    6.5250    2.9708    0.0000 C   0  0
    5.8750    3.3458    0.0000 C   0  0
    6.5250    2.2208    0.0000 C   0  0
    5.2292    2.9708    0.0000 N   0  0
    4.5792    3.3458    0.0000 C   0  0
    3.2792    3.3458    0.0000 S   0  0
    0.6792    3.3458    0.0000 O   0  0
    5.8750    1.8458    0.0000 O   0  0
    4.5792    4.0917    0.0000 O   0  0
    3.9292    2.9708    0.0000 C   0  0
    0.6792    1.8458    0.0000 C   0  0
    7.1750    1.8458    0.0000 O   0  0
    1.9792    1.0958    0.0000 C   0  0
    7.1750    3.3458    0.0000 C   0  0
    5.8750    4.0917    0.0000 C   0  0
    7.1750    1.0958    0.0000 C   0  0
    0.6792    1.0958    0.0000 C   0  0
    7.1750    4.0917    0.0000 C   0  0
    1.3292    0.7208    0.0000 C   0  0
    6.5250    4.4667    0.0000 C   0  0
    7.8250    0.7208    0.0000 C   0  0
    1.9792    4.3458    0.0000 H   0  0
    5.2306    1.9708    0.0000 H   0  0
    3.9292    1.9708    0.0000 H   0  0
    3.0633    2.4707    0.0000 H   0  0
   -0.1870    1.3461    0.0000 H   0  0
    0.6792    2.8458    0.0000 H   0  0
    1.9792    0.0958    0.0000 H   0  0
    2.8454    1.5955    0.0000 H   0  0
    8.0409    2.8457    0.0000 H   0  0
    5.0091    4.5918    0.0000 H   0  0
    6.3091    0.5957    0.0000 H   0  0
    6.3089    1.5957    0.0000 H   0  0
    0.6792    0.0958    0.0000 H   0  0
   -0.1870    1.5955    0.0000 H   0  0
    8.0409    4.5918    0.0000 H   0  0
    0.4630    0.2211    0.0000 H   0  0
    2.1954    0.2211    0.0000 H   0  0
    6.5250    5.4667    0.0000 H   0  0
    7.8233   -0.2792    0.0000 H   0  0
    8.6899    1.2228    0.0000 H   0  0
    8.6912    0.2211    0.0000 H   0  0
  2  1  1  0
  3  2  1  0
  4  1  1  0
  5  4  2  0
  6  5  1  0
  7  8  1  0
  8 10  1  0
  9  7  1  0
 10 11  1  0
 11 16  1  0
 12  4  1  0
 13  2  2  0
 14  9  2  0
 15 11  2  0
 16 12  1  0
 17  3  1  0
 18  9  1  0
 19  6  1  0
 20  7  2  0
 21  8  2  0
 22 18  1  0
 23 17  1  0
 24 26  2  0
 25 19  1  0
 26 21  1  0
 27 22  1  0
  6  3  2  0
 23 25  1  0
 24 20  1  0
  1 28  1  0
 10 29  1  0
 16 30  1  0
 16 31  1  0
 17 32  1  0
 17 33  1  0
 19 34  1  0
 19 35  1  0
 20 36  1  0
 21 37  1  0
 22 38  1  0
 22 39  1  0
 23 40  1  0
 23 41  1  0
 24 42  1  0
 25 43  1  0
 25 44  1  0
 26 45  1  0
 27 46  1  0
 27 47  1  0
 27 48  1  0
M  END
> <Name>
ethyl 2-({[(4-oxo-3,4,5,6,7,8-hexahydro-2-quinazolinyl)thio]acetyl}amino)benzoate

> <ID>
9154217

> <RB>
5

> <clogP>
2.962

> <Supplier>
ChemBridge

> <tPSA>
101.15

> <Hacc>
5

> <Hdon>
2

> <logSw>
-4.554

> <Library>
ExpressPick

> <Molecular_Weight>
387.45274

> <NumQueries>
10

> <NumQueriesMapped>
1

> <QueriesMapped>
N-(3-hydroxyphenyl)-2-[(4-methyl-6-oxo-1,6-dihydro-2-pyrimidinyl)thio]acetamide

> <categories>
1.2

$$$$
N-[(5-chloro-3-methyl-2-phenyl-1H-indol-7-yl)methyl]pyrimidine-4,6-diamine
  SciTegic04051715162D

 44 47  0  0  0  0            999 V2000
    5.3292  -14.2167    0.0000 C   0  0
    5.6542  -13.4667    0.0000 N   0  0
    4.5042  -14.1375    0.0000 C   0  0
    4.3292  -13.3292    0.0000 C   0  0
    5.0417  -12.9167    0.0000 C   0  0
    5.0417  -12.0917    0.0000 C   0  0
    7.1792  -10.8667    0.0000 N   0  0
    7.9125   -9.6375    0.0000 N   0  0
    6.4750  -10.4500    0.0000 C   0  0
    6.4792   -9.6292    0.0000 C   0  0
    7.2042   -9.2167    0.0000 C   0  0
    3.6167  -12.9250    0.0000 C   0  0
    7.9000  -10.4667    0.0000 C   0  0
    4.3292  -11.6792    0.0000 C   0  0
    5.7417  -14.9375    0.0000 C   0  0
    5.7625  -11.6792    0.0000 C   0  0
    5.7625  -10.8625    0.0000 N   0  0
    3.6167  -12.0917    0.0000 C   0  0
    7.2167   -8.3917    0.0000 N   0  0
    3.9500  -14.7542    0.0000 C   0  0
    2.9000  -11.6792    0.0000 Cl  0  0
    6.5667  -14.9375    0.0000 C   0  0
    5.3292  -15.6542    0.0000 C   0  0
    6.9792  -15.6542    0.0000 C   0  0
    5.7417  -16.3792    0.0000 C   0  0
    6.5750  -16.3750    0.0000 C   0  0
    6.6312  -13.2533    0.0000 H   0  0
    5.6160   -9.1243    0.0000 H   0  0
    2.7526  -13.4283    0.0000 H   0  0
    8.7579  -10.9805    0.0000 H   0  0
    4.3292  -10.6792    0.0000 H   0  0
    6.6276  -12.1808    0.0000 H   0  0
    6.6290  -11.1800    0.0000 H   0  0
    4.8962  -10.3630    0.0000 H   0  0
    6.3576   -7.8799    0.0000 H   0  0
    8.0910   -7.9063    0.0000 H   0  0
    2.9615  -14.6031    0.0000 H   0  0
    4.3297  -15.6793    0.0000 H   0  0
    3.3380  -15.5450    0.0000 H   0  0
    7.0673  -14.0718    0.0000 H   0  0
    4.3292  -15.6517    0.0000 H   0  0
    7.9792  -15.6486    0.0000 H   0  0
    5.2411  -17.2449    0.0000 H   0  0
    7.0826  -17.2366    0.0000 H   0  0
  2  1  1  0
  3  1  2  0
  4  3  1  0
  5  2  1  0
  6  5  1  0
  7  9  1  0
  8 11  2  0
  9 17  1  0
 10  9  2  0
 11 10  1  0
 12  4  1  0
 13  7  2  0
 14  6  2  0
 15  1  1  0
 16  6  1  0
 17 16  1  0
 18 12  2  0
 19 11  1  0
 20  3  1  0
 21 18  1  0
 22 15  2  0
 23 15  1  0
 24 22  1  0
 25 23  2  0
 26 25  1  0
  5  4  2  0
 24 26  2  0
 14 18  1  0
 13  8  1  0
  2 27  1  0
 10 28  1  0
 12 29  1  0
 13 30  1  0
 14 31  1  0
 16 32  1  0
 16 33  1  0
 17 34  1  0
 19 35  1  0
 19 36  1  0
 20 37  1  0
 20 38  1  0
 20 39  1  0
 22 40  1  0
 23 41  1  0
 24 42  1  0
 25 43  1  0
 26 44  1  0
M  END
> <Name>
N-[(5-chloro-3-methyl-2-phenyl-1H-indol-7-yl)methyl]pyrimidine-4,6-diamine

> <ID>
68852116

> <RB>
4

> <clogP>
4.14

> <Supplier>
ChemBridge

> <tPSA>
79.62

> <Hacc>
2

> <Hdon>
3

> <Molecular_Weight>
363.84342

> <NumQueries>
10

> <NumQueriesMapped>
1

> <QueriesMapped>
3-{1-[(aminocarbonothioyl)amino]-5-phenyl-1H-pyrrol-2-yl}propanoic acid

> <categories>
1.2

> <LogSw>
-5.39

> <LIBRARY>
CORE

> <Scheme>
2468

> <StereoChemistry>
N/A

$$$$
2-[(1H-indazol-3-ylacetyl)amino]-N-methyl-4,5,6,7-tetrahydro-1-benzothiophene-3-carboxamide
  SciTegic04051715162D

 46 49  0  0  0  0            999 V2000
    4.6042   -5.9667    0.0000 C   0  0
    5.2667   -5.4667    0.0000 C   0  0
    3.9375   -5.4917    0.0000 S   0  0
    5.0042   -4.6917    0.0000 C   0  0
    2.4292   -8.1042    0.0000 N   0  0
    4.1792   -4.7042    0.0000 C   0  0
    3.1875   -8.4542    0.0000 C   0  0
    4.6125   -6.8000    0.0000 N   0  0
    1.8750   -8.7292    0.0000 N   0  0
    6.0625   -5.7167    0.0000 C   0  0
    3.9000   -8.0375    0.0000 C   0  0
    3.9000   -7.2125    0.0000 C   0  0
    3.1000   -9.2750    0.0000 C   0  0
    2.2917   -9.4417    0.0000 C   0  0
    6.2417   -6.5167    0.0000 O   0  0
    3.1792   -6.8000    0.0000 O   0  0
    6.6667   -5.1542    0.0000 N   0  0
    5.4042   -3.9750    0.0000 C   0  0
    3.7542   -4.0000    0.0000 C   0  0
    3.6542   -9.8875    0.0000 C   0  0
    2.0417  -10.2292    0.0000 C   0  0
    7.4542   -5.4000    0.0000 C   0  0
    4.9792   -3.2625    0.0000 C   0  0
    4.1542   -3.2750    0.0000 C   0  0
    3.4000  -10.6667    0.0000 C   0  0
    2.5917  -10.8417    0.0000 C   0  0
    5.4813   -7.2952    0.0000 H   0  0
    0.8798   -8.6312    0.0000 H   0  0
    4.7674   -8.5351    0.0000 H   0  0
    4.7653   -7.5363    0.0000 H   0  0
    6.4450   -4.1791    0.0000 H   0  0
    5.8915   -3.1018    0.0000 H   0  0
    5.9165   -4.8338    0.0000 H   0  0
    3.2375   -3.1438    0.0000 H   0  0
    3.2711   -4.8756    0.0000 H   0  0
    4.6322   -9.6790    0.0000 H   0  0
    1.0641  -10.4398    0.0000 H   0  0
    8.1877   -4.7203    0.0000 H   0  0
    7.6733   -6.3757    0.0000 H   0  0
    8.4093   -5.6964    0.0000 H   0  0
    4.4669   -2.4037    0.0000 H   0  0
    5.9791   -3.2474    0.0000 H   0  0
    4.6373   -2.3994    0.0000 H   0  0
    3.1543   -3.2901    0.0000 H   0  0
    4.0701  -11.4090    0.0000 H   0  0
    2.2838  -11.7931    0.0000 H   0  0
  2  1  2  0
  3  1  1  0
  4  2  1  0
  5  7  2  0
  6  3  1  0
  7 11  1  0
  8  1  1  0
  9  5  1  0
 10  2  1  0
 11 12  1  0
 12  8  1  0
 13  7  1  0
 14 13  1  0
 15 10  2  0
 16 12  2  0
 17 10  1  0
 18  4  1  0
 19  6  1  0
 20 13  2  0
 21 14  2  0
 22 17  1  0
 23 18  1  0
 24 19  1  0
 25 20  1  0
 26 25  2  0
  4  6  2  0
 23 24  1  0
  9 14  1  0
 26 21  1  0
  8 27  1  0
  9 28  1  0
 11 29  1  0
 11 30  1  0
 17 31  1  0
 18 32  1  0
 18 33  1  0
 19 34  1  0
 19 35  1  0
 20 36  1  0
 21 37  1  0
 22 38  1  0
 22 39  1  0
 22 40  1  0
 23 41  1  0
 23 42  1  0
 24 43  1  0
 24 44  1  0
 25 45  1  0
 26 46  1  0
M  END
> <Name>
2-[(1H-indazol-3-ylacetyl)amino]-N-methyl-4,5,6,7-tetrahydro-1-benzothiophene-3-carboxamide

> <ID>
99919719

> <RB>
4

> <clogP>
2.94

> <Supplier>
ChemBridge

> <tPSA>
86.88

> <Hacc>
3

> <Hdon>
3

> <Molecular_Weight>
368.4527

> <NumQueries>
10

> <NumQueriesMapped>
1

> <QueriesMapped>
N-[1-(1-cyclopropylethyl)-4-methyl-1H-pyrazol-5-yl]-2-(2H-indazol-2-yl)acetamide

> <categories>
1.2

> <LogSw>
-4.39

> <LIBRARY>
CORE

> <Scheme>
2315

> <StereoChemistry>
N/A

$$$$
3-[(aminocarbonyl)amino]-N-{[2-(2-fluorophenyl)-3-methyl-1H-indol-5-yl]methyl}propanamide
  SciTegic04051715162D

 48 50  0  0  0  0            999 V2000
    3.3167  -14.2167    0.0000 C   0  0
    2.9917  -13.4667    0.0000 N   0  0
    4.1417  -14.1375    0.0000 C   0  0
    4.3167  -13.3292    0.0000 C   0  0
    2.9750  -14.9667    0.0000 C   0  0
    3.6042  -12.9167    0.0000 C   0  0
    7.9042   -7.9542    0.0000 C   0  0
    6.4750  -10.4500    0.0000 C   0  0
    5.0292  -12.9250    0.0000 C   0  0
    3.4542  -15.6417    0.0000 C   0  0
    5.7625  -10.8625    0.0000 N   0  0
    6.4750   -9.6167    0.0000 C   0  0
    8.6167   -8.3667    0.0000 O   0  0
    3.6125  -12.0917    0.0000 C   0  0
    7.1917  -10.8667    0.0000 O   0  0
    7.1792   -8.3792    0.0000 N   0  0
    7.9042   -7.1292    0.0000 N   0  0
    5.0417  -12.1000    0.0000 C   0  0
    7.1875   -9.2042    0.0000 C   0  0
    5.7625  -11.6875    0.0000 C   0  0
    4.6917  -14.7542    0.0000 C   0  0
    4.2875  -15.5667    0.0000 F   0  0
    4.3292  -11.6792    0.0000 C   0  0
    2.1500  -15.0417    0.0000 C   0  0
    3.1042  -16.4000    0.0000 C   0  0
    1.8000  -15.8000    0.0000 C   0  0
    2.2875  -16.4792    0.0000 C   0  0
    2.0147  -13.2533    0.0000 H   0  0
    5.8895  -13.4348    0.0000 H   0  0
    4.8962  -10.3630    0.0000 H   0  0
    5.6087   -9.1172    0.0000 H   0  0
    5.6091  -10.1170    0.0000 H   0  0
    2.7493  -11.5868    0.0000 H   0  0
    6.3090   -7.8864    0.0000 H   0  0
    8.7686   -6.6264    0.0000 H   0  0
    7.0344   -6.6358    0.0000 H   0  0
    8.0563   -9.6993    0.0000 H   0  0
    8.0496   -8.6974    0.0000 H   0  0
    6.6276  -12.1891    0.0000 H   0  0
    6.6290  -11.1883    0.0000 H   0  0
    5.6805  -14.6051    0.0000 H   0  0
    4.3106  -15.6787    0.0000 H   0  0
    5.3025  -15.5460    0.0000 H   0  0
    4.3348  -10.6792    0.0000 H   0  0
    1.5734  -14.2246    0.0000 H   0  0
    3.6832  -17.2153    0.0000 H   0  0
    0.8045  -15.8949    0.0000 H   0  0
    1.8745  -17.3899    0.0000 H   0  0
  2  1  1  0
  3  1  2  0
  4  3  1  0
  5  1  1  0
  6  2  1  0
  7 16  1  0
  8 11  1  0
  9  4  1  0
 10  5  2  0
 11 20  1  0
 12  8  1  0
 13  7  2  0
 14  6  1  0
 15  8  2  0
 16 19  1  0
 17  7  1  0
 18  9  2  0
 19 12  1  0
 20 18  1  0
 21  3  1  0
 22 10  1  0
 23 14  2  0
 24  5  1  0
 25 10  1  0
 26 24  2  0
 27 26  1  0
  6  4  2  0
 27 25  2  0
 23 18  1  0
  2 28  1  0
  9 29  1  0
 11 30  1  0
 12 31  1  0
 12 32  1  0
 14 33  1  0
 16 34  1  0
 17 35  1  0
 17 36  1  0
 19 37  1  0
 19 38  1  0
 20 39  1  0
 20 40  1  0
 21 41  1  0
 21 42  1  0
 21 43  1  0
 23 44  1  0
 24 45  1  0
 25 46  1  0
 26 47  1  0
 27 48  1  0
M  END
> <Name>
3-[(aminocarbonyl)amino]-N-{[2-(2-fluorophenyl)-3-methyl-1H-indol-5-yl]methyl}propanamide

> <ID>
40114243

> <RB>
6

> <clogP>
2.4

> <Supplier>
ChemBridge

> <tPSA>
100.01

> <Hacc>
2

> <Hdon>
4

> <Molecular_Weight>
368.40474

> <NumQueries>
10

> <NumQueriesMapped>
1

> <QueriesMapped>
3-{1-[(aminocarbonothioyl)amino]-5-phenyl-1H-pyrrol-2-yl}propanoic acid

> <categories>
1.2

> <LogSw>
-3.94

> <LIBRARY>
CORE

> <Scheme>
2468

> <StereoChemistry>
N/A

$$$$
N-1H-indazol-6-yl-4-pyrrolidin-1-ylpiperidine-1-carboxamide
  SciTegic04051715162D

 46 49  0  0  0  0            999 V2000
    1.5167   -1.7750    0.0000 C   0  0
    2.2292   -2.1875    0.0000 N   0  0
   -0.1708   -5.5792    0.0000 N   0  0
    0.8042   -2.1875    0.0000 N   0  0
    0.1000   -4.2667    0.0000 C   0  0
   -0.5083   -4.8292    0.0000 N   0  0
    4.3792   -3.4292    0.0000 N   0  0
    0.8125   -4.6792    0.0000 C   0  0
    0.0875   -3.4417    0.0000 C   0  0
    3.6625   -3.0167    0.0000 C   0  0
    0.8042   -3.0250    0.0000 C   0  0
    2.9500   -3.4250    0.0000 C   0  0
    3.6667   -2.1917    0.0000 C   0  0
    2.2292   -3.0042    0.0000 C   0  0
    2.9500   -1.7750    0.0000 C   0  0
    1.5167   -0.9500    0.0000 O   0  0
    0.6417   -5.4917    0.0000 C   0  0
    1.5292   -4.2542    0.0000 C   0  0
    1.5167   -3.4292    0.0000 C   0  0
    4.4292   -4.2500    0.0000 C   0  0
    5.1417   -3.1292    0.0000 C   0  0
    5.6667   -3.7667    0.0000 C   0  0
    5.2292   -4.4542    0.0000 C   0  0
   -0.0621   -1.6880    0.0000 H   0  0
   -1.4882   -4.6297    0.0000 H   0  0
   -0.7830   -2.9496    0.0000 H   0  0
    4.5295   -2.5183    0.0000 H   0  0
    3.8136   -3.9292    0.0000 H   0  0
    2.0824   -3.9222    0.0000 H   0  0
    3.6718   -1.1917    0.0000 H   0  0
    4.5312   -2.6943    0.0000 H   0  0
    2.2292   -4.0042    0.0000 H   0  0
    1.3656   -2.5000    0.0000 H   0  0
    3.8179   -1.2783    0.0000 H   0  0
    2.0855   -1.2724    0.0000 H   0  0
    1.3126   -6.2332    0.0000 H   0  0
    2.4018   -4.7425    0.0000 H   0  0
    2.3770   -2.9194    0.0000 H   0  0
    4.4900   -5.2481    0.0000 H   0  0
    3.4603   -4.0027    0.0000 H   0  0
    6.0723   -2.7631    0.0000 H   0  0
    4.5060   -2.3573    0.0000 H   0  0
    6.3024   -4.5386    0.0000 H   0  0
    6.2036   -2.9230    0.0000 H   0  0
    6.1981   -4.7015    0.0000 H   0  0
    4.6923   -5.2979    0.0000 H   0  0
  2  1  1  0
  3  6  1  0
  4  1  1  0
  5  9  1  0
  6  5  1  0
  7 10  1  0
  8 18  1  0
  9 11  2  0
 10 13  1  0
 11  4  1  0
 12 14  1  0
 13 15  1  0
 14  2  1  0
 15  2  1  0
 16  1  2  0
 17  8  1  0
 18 19  2  0
 19 11  1  0
 20  7  1  0
 21  7  1  0
 22 21  1  0
 23 20  1  0
 10 12  1  0
  8  5  2  0
  3 17  2  0
 22 23  1  0
  4 24  1  0
  6 25  1  0
  9 26  1  0
 10 27  1  0
 12 28  1  0
 12 29  1  0
 13 30  1  0
 13 31  1  0
 14 32  1  0
 14 33  1  0
 15 34  1  0
 15 35  1  0
 17 36  1  0
 18 37  1  0
 19 38  1  0
 20 39  1  0
 20 40  1  0
 21 41  1  0
 21 42  1  0
 22 43  1  0
 22 44  1  0
 23 45  1  0
 23 46  1  0
M  END
> <Name>
N-1H-indazol-6-yl-4-pyrrolidin-1-ylpiperidine-1-carboxamide

> <ID>
42967334

> <RB>
2

> <clogP>
1.54

> <Supplier>
ChemBridge

> <tPSA>
64.26

> <Hacc>
3

> <Hdon>
2

> <Molecular_Weight>
313.39742

> <NumQueries>
10

> <NumQueriesMapped>
1

> <QueriesMapped>
N-[1-(1-cyclopropylethyl)-4-methyl-1H-pyrazol-5-yl]-2-(2H-indazol-2-yl)acetamide

> <categories>
1.2

> <LogSw>
-2.8

> <LIBRARY>
CORE

> <Scheme>
2718

> <StereoChemistry>
N/A

$$$$
N-cyclopentyl-N'-[(5-methyl-1H-indazol-3-yl)methyl]succinamide
  SciTegic04051715162D

 48 50  0  0  0  0            999 V2000
    4.0042   -6.8542    0.0000 N   0  0
    4.6792   -8.0000    0.0000 C   0  0
    4.7542   -7.1625    0.0000 C   0  0
    3.4542   -7.4625    0.0000 N   0  0
    3.8750   -8.1792    0.0000 C   0  0
    6.8792   -3.4667    0.0000 C   0  0
    6.1792   -5.5167    0.0000 C   0  0
    5.2417   -8.6042    0.0000 C   0  0
    7.6000   -3.0542    0.0000 N   0  0
    5.4667   -5.9292    0.0000 N   0  0
    5.4667   -6.7542    0.0000 C   0  0
    6.1625   -3.0625    0.0000 O   0  0
    6.8917   -5.9250    0.0000 O   0  0
    3.6292   -8.9667    0.0000 C   0  0
    6.8875   -4.2875    0.0000 C   0  0
    6.1750   -4.7042    0.0000 C   0  0
    4.9917   -9.3917    0.0000 C   0  0
    4.1875   -9.5750    0.0000 C   0  0
    7.5875   -2.2250    0.0000 C   0  0
    5.5500  -10.0000    0.0000 C   0  0
    6.9167   -1.7417    0.0000 C   0  0
    8.2417   -1.7250    0.0000 C   0  0
    7.1750   -0.9542    0.0000 C   0  0
    7.9875   -0.9500    0.0000 C   0  0
    2.4594   -7.3606    0.0000 H   0  0
    6.2173   -8.3849    0.0000 H   0  0
    8.4688   -3.5493    0.0000 H   0  0
    4.6004   -5.4297    0.0000 H   0  0
    6.3319   -7.2556    0.0000 H   0  0
    6.3331   -6.2549    0.0000 H   0  0
    2.6533   -9.1849    0.0000 H   0  0
    7.7574   -4.7807    0.0000 H   0  0
    7.7490   -3.7797    0.0000 H   0  0
    5.3063   -4.2089    0.0000 H   0  0
    5.3116   -5.2088    0.0000 H   0  0
    3.8900  -10.5297    0.0000 H   0  0
    6.7009   -2.6875    0.0000 H   0  0
    5.2486  -10.9535    0.0000 H   0  0
    6.5258   -9.7812    0.0000 H   0  0
    6.2260  -10.7369    0.0000 H   0  0
    6.1054   -1.1571    0.0000 H   0  0
    6.6050   -2.6919    0.0000 H   0  0
    9.0362   -1.1178    0.0000 H   0  0
    8.5534   -2.6752    0.0000 H   0  0
    7.4867   -0.0040    0.0000 H   0  0
    6.1750   -0.9594    0.0000 H   0  0
    7.6758    0.0002    0.0000 H   0  0
    8.9875   -0.9448    0.0000 H   0  0
  2  3  1  0
  3  1  2  0
  4  1  1  0
  5  4  1  0
  6 15  1  0
  7 10  1  0
  8  2  2  0
  9  6  1  0
 10 11  1  0
 11  3  1  0
 12  6  2  0
 13  7  2  0
 14  5  2  0
 15 16  1  0
 16  7  1  0
 17  8  1  0
 18 14  1  0
 19  9  1  0
 20 17  1  0
 21 19  1  0
 22 19  1  0
 23 21  1  0
 24 22  1  0
  5  2  1  0
 18 17  2  0
 24 23  1  0
  4 25  1  0
  8 26  1  0
  9 27  1  0
 10 28  1  0
 11 29  1  0
 11 30  1  0
 14 31  1  0
 15 32  1  0
 15 33  1  0
 16 34  1  0
 16 35  1  0
 18 36  1  0
 19 37  1  0
 20 38  1  0
 20 39  1  0
 20 40  1  0
 21 41  1  0
 21 42  1  0
 22 43  1  0
 22 44  1  0
 23 45  1  0
 23 46  1  0
 24 47  1  0
 24 48  1  0
M  END
> <Name>
N-cyclopentyl-N'-[(5-methyl-1H-indazol-3-yl)methyl]succinamide

> <ID>
18461262

> <RB>
6

> <clogP>
1.34

> <Supplier>
ChemBridge

> <tPSA>
86.88

> <Hacc>
3

> <Hdon>
3

> <Molecular_Weight>
328.40876

> <NumQueries>
10

> <NumQueriesMapped>
1

> <QueriesMapped>
N-[1-(1-cyclopropylethyl)-4-methyl-1H-pyrazol-5-yl]-2-(2H-indazol-2-yl)acetamide

> <categories>
1.2

> <LogSw>
-2.74

> <LIBRARY>
CORE

> <Scheme>
2774

> <StereoChemistry>
N/A

$$$$
N-[(4-chloro-1-methyl-1H-indazol-3-yl)methyl]-3-(3,5-dimethylisoxazol-4-yl)propanamide
  SciTegic04051715162D

 43 45  0  0  0  0            999 V2000
    4.0125   -6.8250    0.0000 N   0  0
    4.7500   -7.1667    0.0000 C   0  0
    4.6417   -7.9917    0.0000 C   0  0
    3.4417   -7.4167    0.0000 N   0  0
    6.8667   -3.4417    0.0000 C   0  0
    7.2750   -2.1625    0.0000 N   0  0
    3.8292   -8.1417    0.0000 C   0  0
    6.4417   -2.1792    0.0000 O   0  0
    6.2000   -2.9625    0.0000 C   0  0
    7.5375   -2.9500    0.0000 C   0  0
    6.8792   -4.2750    0.0000 C   0  0
    5.4667   -6.7542    0.0000 C   0  0
    6.1792   -5.5167    0.0000 C   0  0
    5.1792   -8.6167    0.0000 C   0  0
    5.4667   -5.9292    0.0000 N   0  0
    6.8917   -5.9292    0.0000 O   0  0
    6.1750   -4.6917    0.0000 C   0  0
    2.6167   -7.3042    0.0000 C   0  0
    6.0042   -8.4750    0.0000 Cl  0  0
    3.5625   -8.9250    0.0000 C   0  0
    5.4167   -3.2250    0.0000 C   0  0
    4.1000   -9.5542    0.0000 C   0  0
    8.3292   -3.2042    0.0000 C   0  0
    4.9125   -9.4000    0.0000 C   0  0
    7.7516   -4.7638    0.0000 H   0  0
    7.7382   -3.7630    0.0000 H   0  0
    6.3324   -7.2548    0.0000 H   0  0
    6.3329   -6.2545    0.0000 H   0  0
    4.6004   -5.4297    0.0000 H   0  0
    5.3050   -4.1986    0.0000 H   0  0
    5.3122   -5.1973    0.0000 H   0  0
    1.9626   -8.0606    0.0000 H   0  0
    2.3049   -6.3540    0.0000 H   0  0
    1.6377   -7.1001    0.0000 H   0  0
    2.5804   -9.1133    0.0000 H   0  0
    5.1696   -4.1940    0.0000 H   0  0
    4.7123   -2.5152    0.0000 H   0  0
    4.4501   -3.4812    0.0000 H   0  0
    3.7683  -10.4976    0.0000 H   0  0
    8.5936   -4.1686    0.0000 H   0  0
    9.0199   -2.4810    0.0000 H   0  0
    9.3006   -3.4417    0.0000 H   0  0
    5.5682  -10.1550    0.0000 H   0  0
  2  1  2  0
  3  2  1  0
  4  1  1  0
  5 11  1  0
  6 10  2  0
  7  4  1  0
  8  9  1  0
  9  5  2  0
 10  5  1  0
 11 17  1  0
 12  2  1  0
 13 15  1  0
 14  3  2  0
 15 12  1  0
 16 13  2  0
 17 13  1  0
 18  4  1  0
 19 14  1  0
 20  7  2  0
 21  9  1  0
 22 20  1  0
 23 10  1  0
 24 14  1  0
  7  3  1  0
 22 24  2  0
  8  6  1  0
 11 25  1  0
 11 26  1  0
 12 27  1  0
 12 28  1  0
 15 29  1  0
 17 30  1  0
 17 31  1  0
 18 32  1  0
 18 33  1  0
 18 34  1  0
 20 35  1  0
 21 36  1  0
 21 37  1  0
 21 38  1  0
 22 39  1  0
 23 40  1  0
 23 41  1  0
 23 42  1  0
 24 43  1  0
M  END
> <Name>
N-[(4-chloro-1-methyl-1H-indazol-3-yl)methyl]-3-(3,5-dimethylisoxazol-4-yl)propanamide

> <ID>
31792634

> <RB>
5

> <clogP>
1.95

> <Supplier>
ChemBridge

> <tPSA>
72.95

> <Hacc>
4

> <Hdon>
1

> <Molecular_Weight>
346.81136

> <NumQueries>
10

> <NumQueriesMapped>
1

> <QueriesMapped>
N-[1-(1-cyclopropylethyl)-4-methyl-1H-pyrazol-5-yl]-2-(2H-indazol-2-yl)acetamide

> <categories>
1.2

> <LogSw>
-3.39

> <LIBRARY>
CORE

> <Scheme>
2774

> <StereoChemistry>
N/A

$$$$
N-[cis-4-(cyclopropylmethoxy)tetrahydro-2H-pyran-3-yl]-5-(4-methoxyphenyl)-2-furamide
  SciTegic04051715162D

 52 55  0  0  0  0            999 V2000
   -1.2708    1.4458    0.0000 C   0  0
   -0.5958    1.9250    0.0000 O   0  0
   -1.2750    0.6125    0.0000 C   0  0
   -0.8458    2.7125    0.0000 C   0  0
   -1.9875    0.2000    0.0000 N   0  0
   -1.9333    1.9375    0.0000 C   0  0
   -1.6708    2.7208    0.0000 C   0  0
   -1.9833   -0.6292    0.0000 C   0  0  1  0  0  0
   -0.3500    3.3750    0.0000 C   0  0
   -4.8625   -0.6542    0.0000 C   0  0
   -5.2250    0.0875    0.0000 C   0  0
   -5.6875   -0.6000    0.0000 C   0  0
   -2.7000   -1.0417    0.0000 C   0  0  1  0  0  0
   -0.5583    0.1958    0.0000 O   0  0
   -3.4333   -0.6375    0.0000 O   0  0
   -1.2708   -1.8667    0.0000 O   0  0
    0.4667    3.2750    0.0000 C   0  0
   -0.6833    4.1250    0.0000 C   0  0
   -4.1458   -1.0667    0.0000 C   0  0
    0.6292    4.6917    0.0000 C   0  0
   -1.2750   -1.0417    0.0000 C   0  0
   -0.1875    4.7792    0.0000 C   0  0
    0.9625    3.9375    0.0000 C   0  0
   -2.6958   -1.8667    0.0000 C   0  0
    1.1250    5.3542    0.0000 O   0  0
   -1.9833   -2.2792    0.0000 C   0  0
    1.9417    5.2542    0.0000 C   0  0
   -2.8551    0.6973    0.0000 H   0  0
   -2.8873    1.6377    0.0000 H   0  0
   -2.2508    3.5354    0.0000 H   0  0
   -2.8503   -0.1308    0.0000 H   0  0
   -4.1319    0.0286    0.0000 H   0  0
   -5.6641    0.9859    0.0000 H   0  0
   -4.6668    0.9172    0.0000 H   0  0
   -6.6853   -0.5344    0.0000 H   0  0
   -6.2457   -1.4297    0.0000 H   0  0
   -2.7092   -0.0417    0.0000 H   0  0
    0.8591    2.3552    0.0000 H   0  0
   -1.6767    4.2399    0.0000 H   0  0
   -4.1358   -2.0667    0.0000 H   0  0
   -3.2727   -1.5543    0.0000 H   0  0
   -1.2801   -0.0417    0.0000 H   0  0
   -0.4109   -1.5450    0.0000 H   0  0
   -0.5841    5.6972    0.0000 H   0  0
    1.9561    3.8246    0.0000 H   0  0
   -2.6907   -2.8667    0.0000 H   0  0
   -3.5612   -1.3657    0.0000 H   0  0
   -2.8487   -2.7802    0.0000 H   0  0
   -1.1179   -2.7802    0.0000 H   0  0
    2.5419    6.0540    0.0000 H   0  0
    2.3314    4.3333    0.0000 H   0  0
    2.9343    5.1330    0.0000 H   0  0
  2  1  1  0
  3  1  1  0
  4  2  1  0
  5  3  1  0
  6  1  2  0
  7  6  1  0
  8  5  1  0
  9  4  1  0
 10 19  1  0
 11 10  1  0
 12 10  1  0
 13  8  1  0
 14  3  2  0
 13 15  1  0
 16 21  1  0
 17  9  2  0
 18  9  1  0
 19 15  1  0
 20 22  1  0
 21  8  1  0
 22 18  2  0
 23 17  1  0
 24 13  1  0
 25 20  1  0
 26 16  1  0
 27 25  1  0
  4  7  2  0
 23 20  2  0
 26 24  1  0
 11 12  1  0
  5 28  1  0
  6 29  1  0
  7 30  1  0
  8 31  1  1
 10 32  1  0
 11 33  1  0
 11 34  1  0
 12 35  1  0
 12 36  1  0
 13 37  1  1
 17 38  1  0
 18 39  1  0
 19 40  1  0
 19 41  1  0
 21 42  1  0
 21 43  1  0
 22 44  1  0
 23 45  1  0
 24 46  1  0
 24 47  1  0
 26 48  1  0
 26 49  1  0
 27 50  1  0
 27 51  1  0
 27 52  1  0
M  END
> <Name>
N-[cis-4-(cyclopropylmethoxy)tetrahydro-2H-pyran-3-yl]-5-(4-methoxyphenyl)-2-furamide

> <ID>
69041171

> <RB>
7

> <clogP>
2.61

> <Supplier>
ChemBridge

> <tPSA>
69.93

> <Hacc>
5

> <Hdon>
1

> <Molecular_Weight>
371.4269

> <NumQueries>
10

> <NumQueriesMapped>
1

> <QueriesMapped>
1,5-anhydro-3-O-(carboxymethyl)-2,4-dideoxy-4-(2-furoylamino)-D-erythro-pentitol

> <categories>
1.2

> <LogSw>
-4.14

> <LIBRARY>
CORE

> <Scheme>
2760

> <StereoChemistry>
racemic

$$$$
2-[(4-{6-[(pyridin-3-ylmethyl)amino]-1H-pyrrolo[2,3-b]pyridin-4-yl}benzyl)thio]ethanol
  SciTegic04051715162D

 50 53  0  0  0  0            999 V2000
    3.7292   -4.3042    0.0000 C   0  0
    4.4542   -4.7250    0.0000 N   0  0
    3.0167   -4.7250    0.0000 C   0  0
    3.0167   -5.5542    0.0000 C   0  0
    4.4542   -5.5500    0.0000 C   0  0
    3.5625   -3.5042    0.0000 N   0  0
    3.7375   -5.9625    0.0000 C   0  0
    2.3042   -5.9667    0.0000 C   0  0
    2.7292   -3.4167    0.0000 C   0  0
    2.4000   -4.1792    0.0000 C   0  0
    5.1667   -5.9542    0.0000 N   0  0
    6.5792   -8.4625    0.0000 N   0  0
    2.3042   -6.8000    0.0000 C   0  0
    1.5917   -5.5500    0.0000 C   0  0
    5.8792   -7.2042    0.0000 C   0  0
    5.1667   -6.7875    0.0000 C   0  0
    1.5917   -7.2000    0.0000 C   0  0
    0.8792   -5.9625    0.0000 C   0  0
    0.8750   -6.7875    0.0000 C   0  0
    0.1542   -8.0292    0.0000 S   0  0
    5.8667   -8.0375    0.0000 C   0  0
   -1.2708   -9.6667    0.0000 O   0  0
    7.3000   -8.0542    0.0000 C   0  0
    0.1542   -7.2042    0.0000 C   0  0
    6.5917   -6.8042    0.0000 C   0  0
   -0.5583   -8.4375    0.0000 C   0  0
   -0.5583   -9.2625    0.0000 C   0  0
    7.3042   -7.2250    0.0000 C   0  0
    4.2331   -2.7624    0.0000 H   0  0
    3.7409   -6.9625    0.0000 H   0  0
    2.2243   -2.5535    0.0000 H   0  0
    1.4240   -4.3968    0.0000 H   0  0
    6.0308   -5.4509    0.0000 H   0  0
    3.1672   -7.3052    0.0000 H   0  0
    1.5939   -4.5500    0.0000 H   0  0
    4.2993   -7.2851    0.0000 H   0  0
    4.3014   -6.2863    0.0000 H   0  0
    1.5864   -8.2000    0.0000 H   0  0
    0.0141   -5.4608    0.0000 H   0  0
    4.9935   -8.5248    0.0000 H   0  0
   -1.2764  -10.6667    0.0000 H   0  0
    8.1627   -8.5599    0.0000 H   0  0
   -0.7120   -6.7044    0.0000 H   0  0
   -0.7118   -7.7043    0.0000 H   0  0
    6.6027   -5.8043    0.0000 H   0  0
   -1.4235   -7.9361    0.0000 H   0  0
   -0.5559   -7.4375    0.0000 H   0  0
    0.3058   -9.7658    0.0000 H   0  0
   -0.5640  -10.2625    0.0000 H   0  0
    8.1739   -6.7315    0.0000 H   0  0
  2  1  2  0
  3  1  1  0
  4  3  2  0
  5  2  1  0
  6  1  1  0
  7  4  1  0
  8  4  1  0
  9  6  1  0
 10  3  1  0
 11  5  1  0
 12 21  1  0
 13  8  1  0
 14  8  2  0
 15 16  1  0
 16 11  1  0
 17 13  2  0
 18 14  1  0
 19 18  2  0
 20 24  1  0
 21 15  2  0
 22 27  1  0
 23 28  1  0
 24 19  1  0
 25 15  1  0
 26 20  1  0
 27 26  1  0
 28 25  2  0
  9 10  2  0
  5  7  2  0
 19 17  1  0
 23 12  2  0
  6 29  1  0
  7 30  1  0
  9 31  1  0
 10 32  1  0
 11 33  1  0
 13 34  1  0
 14 35  1  0
 16 36  1  0
 16 37  1  0
 17 38  1  0
 18 39  1  0
 21 40  1  0
 22 41  1  0
 23 42  1  0
 24 43  1  0
 24 44  1  0
 25 45  1  0
 26 46  1  0
 26 47  1  0
 27 48  1  0
 27 49  1  0
 28 50  1  0
M  END
> <Name>
2-[(4-{6-[(pyridin-3-ylmethyl)amino]-1H-pyrrolo[2,3-b]pyridin-4-yl}benzyl)thio]ethanol

> <ID>
70173392

> <RB>
8

> <clogP>
2.93

> <Supplier>
ChemBridge

> <tPSA>
73.83

> <Hacc>
3

> <Hdon>
3

> <Molecular_Weight>
390.50128

> <NumQueries>
10

> <NumQueriesMapped>
1

> <QueriesMapped>
2-({[2-(diethylamino)-3-pyridinyl]methyl}amino)nicotinamide

> <categories>
1.2

> <LogSw>
-3.25

> <LIBRARY>
CORE

> <Scheme>
2524

> <StereoChemistry>
N/A

$$$$
2-[(5-ethyl-5H-[1,2,4]triazino[5,6-b]indol-3-yl)thio]-N-(5-methyl-2-pyridinyl)acetamide
  SciTegic04051715162D

 45 48  0  0  0  0            999 V2000
    2.3667   -0.9000    0.0000 C   0  0
    2.7667   -0.1375    0.0000 C   0  0
    2.9875   -1.5292    0.0000 N   0  0
    1.5167   -0.9167    0.0000 N   0  0
    3.6292   -0.2500    0.0000 C   0  0
    2.3292    0.6000    0.0000 N   0  0
    3.7667   -1.1292    0.0000 C   0  0
    1.0542   -0.1667    0.0000 C   0  0
    1.4542    0.5708    0.0000 N   0  0
   -1.5333   -0.1542    0.0000 N   0  0
   -2.8500    0.5833    0.0000 N   0  0
   -1.1000   -0.9042    0.0000 C   0  0
   -2.3958   -0.1542    0.0000 C   0  0
    0.2000   -0.1542    0.0000 S   0  0
   -1.5208   -1.6542    0.0000 O   0  0
   -0.2333   -0.9042    0.0000 C   0  0
    2.8542   -2.3792    0.0000 C   0  0
   -3.7000    0.5500    0.0000 C   0  0
   -2.7958   -0.9000    0.0000 C   0  0
    4.2875    0.2958    0.0000 C   0  0
   -4.1125   -0.2000    0.0000 C   0  0
    4.5667   -1.4292    0.0000 C   0  0
   -3.6708   -0.9167    0.0000 C   0  0
   -4.9708   -0.2292    0.0000 C   0  0
    3.5292   -2.9042    0.0000 C   0  0
    5.1000   -0.0167    0.0000 C   0  0
    5.2375   -0.8875    0.0000 C   0  0
   -1.0334    0.7119    0.0000 H   0  0
    0.2666   -1.7703    0.0000 H   0  0
    0.7667   -0.9044    0.0000 H   0  0
    1.9245   -2.7474    0.0000 H   0  0
    2.0733   -1.7546    0.0000 H   0  0
   -4.2257    1.4007    0.0000 H   0  0
   -2.2741   -1.7532    0.0000 H   0  0
    4.1257    1.2826    0.0000 H   0  0
    4.7263   -2.4164    0.0000 H   0  0
   -4.1500   -1.7944    0.0000 H   0  0
   -5.4976    0.6208    0.0000 H   0  0
   -5.4411   -1.1117    0.0000 H   0  0
   -5.9703   -0.2614    0.0000 H   0  0
    3.3902   -3.8945    0.0000 H   0  0
    4.4548   -2.5257    0.0000 H   0  0
    4.3186   -3.5181    0.0000 H   0  0
    5.8775    0.6122    0.0000 H   0  0
    6.1708   -1.2467    0.0000 H   0  0
  2  1  1  0
  3  1  1  0
  4  1  2  0
  5  2  1  0
  6  2  2  0
  7  3  1  0
  8  4  1  0
  9  8  2  0
 10 12  1  0
 11 13  2  0
 12 16  1  0
 13 10  1  0
 14  8  1  0
 15 12  2  0
 16 14  1  0
 17  3  1  0
 18 11  1  0
 19 13  1  0
 20  5  2  0
 21 23  1  0
 22  7  2  0
 23 19  2  0
 24 21  1  0
 25 17  1  0
 26 20  1  0
 27 22  1  0
  7  5  1  0
  6  9  1  0
 27 26  2  0
 18 21  2  0
 10 28  1  0
 16 29  1  0
 16 30  1  0
 17 31  1  0
 17 32  1  0
 18 33  1  0
 19 34  1  0
 20 35  1  0
 22 36  1  0
 23 37  1  0
 24 38  1  0
 24 39  1  0
 24 40  1  0
 25 41  1  0
 25 42  1  0
 25 43  1  0
 26 44  1  0
 27 45  1  0
M  END
> <Name>
2-[(5-ethyl-5H-[1,2,4]triazino[5,6-b]indol-3-yl)thio]-N-(5-methyl-2-pyridinyl)acetamide

> <ID>
6316111

> <RB>
4

> <clogP>
2.84

> <Supplier>
ChemBridge

> <tPSA>
85.59

> <Hacc>
6

> <Hdon>
1

> <logSw>
-5.495

> <Library>
ExpressPick

> <Molecular_Weight>
378.45082

> <NumQueries>
10

> <NumQueriesMapped>
1

> <QueriesMapped>
3-hydrazino-8-methyl-5H-[1,2,4]triazino[5,6-b]indole

> <categories>
1.2

> <Scheme>
21

$$$$
3-[(2-chlorobenzyl)thio]-5-methyl-5H-[1,2,4]triazino[5,6-b]indole
  SciTegic04051715162D

 36 39  0  0  0  0            999 V2000
   -0.6833    0.8125    0.0000 C   0  0
   -1.0000    1.3958    0.0000 C   0  0
   -1.1208    0.3125    0.0000 N   0  0
   -0.0208    0.7958    0.0000 N   0  0
   -1.6625    1.2500    0.0000 C   0  0
   -0.6625    1.9583    0.0000 N   0  0
   -1.7000    0.6125    0.0000 C   0  0
    0.3167    1.3708    0.0000 C   0  0
    0.0000    1.9583    0.0000 N   0  0
    2.0000    0.8333    0.0000 C   0  0
    1.0000    1.3958    0.0000 S   0  0
    1.3375    0.8333    0.0000 C   0  0
    2.3375    1.4125    0.0000 C   0  0
   -1.0208   -0.3500    0.0000 C   0  0
    2.0000    2.0208    0.0000 Cl  0  0
   -2.2208    1.6125    0.0000 C   0  0
   -2.3000    0.3125    0.0000 C   0  0
    2.3375    0.2500    0.0000 C   0  0
    3.0000    1.4333    0.0000 C   0  0
   -2.8208    1.3125    0.0000 C   0  0
   -2.8625    0.6958    0.0000 C   0  0
    3.0167    0.2708    0.0000 C   0  0
    3.3167    0.8500    0.0000 C   0  0
    0.8448   -0.0369    0.0000 H   0  0
    0.3376    0.8207    0.0000 H   0  0
   -1.7436   -1.0410    0.0000 H   0  0
   -0.0554   -0.6106    0.0000 H   0  0
   -0.7641   -1.3165    0.0000 H   0  0
   -2.1647    2.6109    0.0000 H   0  0
   -2.3672   -0.6852    0.0000 H   0  0
    1.8512   -0.6238    0.0000 H   0  0
    3.4977    2.3006    0.0000 H   0  0
   -3.6532    1.8666    0.0000 H   0  0
   -3.7618    0.2585    0.0000 H   0  0
    3.5494   -0.5755    0.0000 H   0  0
    4.3167    0.8598    0.0000 H   0  0
  2  1  2  0
  3  1  1  0
  4  1  1  0
  5  2  1  0
  6  2  1  0
  7  3  1  0
  8  4  2  0
  9  8  1  0
 10 12  1  0
 11  8  1  0
 12 11  1  0
 13 10  2  0
 14  3  1  0
 15 13  1  0
 16  5  1  0
 17  7  1  0
 18 10  1  0
 19 13  1  0
 20 16  2  0
 21 17  2  0
 22 18  2  0
 23 22  1  0
  5  7  2  0
  6  9  2  0
 20 21  1  0
 23 19  2  0
 12 24  1  0
 12 25  1  0
 14 26  1  0
 14 27  1  0
 14 28  1  0
 16 29  1  0
 17 30  1  0
 18 31  1  0
 19 32  1  0
 20 33  1  0
 21 34  1  0
 22 35  1  0
 23 36  1  0
M  END
> <Name>
3-[(2-chlorobenzyl)thio]-5-methyl-5H-[1,2,4]triazino[5,6-b]indole

> <ID>
5832273

> <RB>
3

> <clogP>
4.23

> <Supplier>
ChemBridge

> <tPSA>
43.6

> <Hacc>
4

> <Hdon>
0

> <logSw>
-6.408

> <Library>
ExpressPick

> <Molecular_Weight>
340.82992

> <NumQueries>
10

> <NumQueriesMapped>
1

> <QueriesMapped>
3-hydrazino-8-methyl-5H-[1,2,4]triazino[5,6-b]indole

> <categories>
1.2

> <Scheme>
21

$$$$
6-{1-[(4-chloro-1-methyl-1H-indazol-3-yl)methyl]piperidin-3-yl}-2-methylpyrimidin-4-ol
  SciTegic04051715162D

 48 51  0  0  0  0            999 V2000
    3.1792   -5.7625    0.0000 C   0  0
    3.8417   -6.2542    0.0000 N   0  0
    2.5167   -6.2417    0.0000 C   0  0
    3.5917   -7.0292    0.0000 N   0  0
    2.7667   -7.0292    0.0000 C   0  0
    4.6167   -2.4417    0.0000 C   0  0
    4.6167   -0.7917    0.0000 N   0  0
    3.9000   -2.0292    0.0000 N   0  0
    5.3375   -2.0375    0.0000 C   0  0
    3.9000   -4.5167    0.0000 N   0  0
    5.3292   -1.2042    0.0000 C   0  0
    3.9000   -1.2125    0.0000 C   0  0
    3.1875   -4.9292    0.0000 C   0  0
    4.6125   -3.2750    0.0000 C   0  0
    3.9000   -3.6875    0.0000 C   0  0
    1.7042   -6.0667    0.0000 C   0  0
    6.0417   -0.7792    0.0000 O   0  0
    4.0792   -7.6917    0.0000 C   0  0
    1.4375   -5.2917    0.0000 Cl  0  0
    4.6167   -4.9292    0.0000 C   0  0
    2.2125   -7.6417    0.0000 C   0  0
    5.3292   -3.6875    0.0000 C   0  0
    3.1792   -0.8000    0.0000 C   0  0
    5.3417   -4.5167    0.0000 C   0  0
    1.4042   -7.4667    0.0000 C   0  0
    1.1625   -6.6667    0.0000 C   0  0
    6.2029   -2.5386    0.0000 H   0  0
    2.3237   -4.4254    0.0000 H   0  0
    3.1891   -3.9292    0.0000 H   0  0
    3.7474   -2.7733    0.0000 H   0  0
    3.9000   -2.6875    0.0000 H   0  0
    3.0346   -4.1885    0.0000 H   0  0
    6.9109   -1.2737    0.0000 H   0  0
    3.7245   -8.6267    0.0000 H   0  0
    5.0636   -7.5155    0.0000 H   0  0
    4.7231   -8.4568    0.0000 H   0  0
    5.4834   -5.4280    0.0000 H   0  0
    3.7475   -5.4237    0.0000 H   0  0
    2.5186   -8.5937    0.0000 H   0  0
    5.3141   -2.6876    0.0000 H   0  0
    6.1959   -4.1863    0.0000 H   0  0
    3.1775    0.2000    0.0000 H   0  0
    2.3156   -1.3041    0.0000 H   0  0
    2.3117   -0.3026    0.0000 H   0  0
    5.3568   -5.5166    0.0000 H   0  0
    6.2109   -4.0222    0.0000 H   0  0
    0.7260   -8.2016    0.0000 H   0  0
    0.1867   -6.4480    0.0000 H   0  0
  2  1  2  0
  3  1  1  0
  4  2  1  0
  5  3  1  0
  6 14  1  0
  7 11  2  0
  8  6  1  0
  9  6  2  0
 10 13  1  0
 11  9  1  0
 12  8  2  0
 13  1  1  0
 14 15  1  0
 15 10  1  0
 16  3  2  0
 17 11  1  0
 18  4  1  0
 19 16  1  0
 20 10  1  0
 21  5  2  0
 22 24  1  0
 23 12  1  0
 24 20  1  0
 25 26  2  0
 26 16  1  0
  4  5  1  0
 25 21  1  0
 14 22  1  0
  7 12  1  0
  9 27  1  0
 13 28  1  0
 13 29  1  0
 14 30  1  0
 15 31  1  0
 15 32  1  0
 17 33  1  0
 18 34  1  0
 18 35  1  0
 18 36  1  0
 20 37  1  0
 20 38  1  0
 21 39  1  0
 22 40  1  0
 22 41  1  0
 23 42  1  0
 23 43  1  0
 23 44  1  0
 24 45  1  0
 24 46  1  0
 25 47  1  0
 26 48  1  0
M  END
> <Name>
6-{1-[(4-chloro-1-methyl-1H-indazol-3-yl)methyl]piperidin-3-yl}-2-methylpyrimidin-4-ol

> <ID>
85978942

> <RB>
3

> <clogP>
1.5

> <Supplier>
ChemBridge

> <tPSA>
67.07

> <Hacc>
5

> <Hdon>
1

> <Molecular_Weight>
371.86388

> <NumQueries>
10

> <NumQueriesMapped>
1

> <QueriesMapped>
N-[1-(1-cyclopropylethyl)-4-methyl-1H-pyrazol-5-yl]-2-(2H-indazol-2-yl)acetamide

> <categories>
1.2

> <LogSw>
-2.18

> <LIBRARY>
CORE

> <Scheme>
2740

> <StereoChemistry>
racemic

$$$$
(4S)-4-(4-{1-[(mesitylcarbonyl)amino]-1-methylethyl}-1H-1,2,3-triazol-1-yl)-N-methyl-L-prolinamide
  SciTegic04051715162D

 59 61  0  0  1  0            999 V2000
    4.7042   -6.6167    0.0000 C   0  0
    6.0125   -6.3417    0.0000 N   0  0
    5.6042   -5.6292    0.0000 N   0  0
    5.4500   -6.9542    0.0000 N   0  0
    4.8000   -5.7917    0.0000 C   0  0
    2.5667   -7.0167    0.0000 C   0  0
    1.8375   -7.4292    0.0000 C   0  0
    3.2792   -7.4375    0.0000 N   0  0
    3.9917   -7.0292    0.0000 C   0  0
    5.9417   -4.8625    0.0000 C   0  0  1  0  0  0
    1.8250   -8.2625    0.0000 C   0  0
    1.1250   -7.0125    0.0000 C   0  0
    6.8167   -3.8542    0.0000 N   0  0
    6.0542   -3.5375    0.0000 C   0  0  1  0  0  0
    5.5167   -4.1667    0.0000 C   0  0
    5.8542   -2.7292    0.0000 C   0  0
    6.7417   -4.6750    0.0000 C   0  0
    2.5792   -6.1792    0.0000 O   0  0
    1.1125   -8.6625    0.0000 C   0  0
    0.4125   -7.4125    0.0000 C   0  0
    6.4542   -2.1625    0.0000 O   0  0
    0.3917   -8.2375    0.0000 C   0  0
    5.0667   -2.5042    0.0000 N   0  0
    2.5375   -8.6792    0.0000 C   0  0
    1.1375   -6.1792    0.0000 C   0  0
    4.4042   -7.7417    0.0000 C   0  0
    3.5792   -6.3042    0.0000 C   0  0
   -0.3333   -8.6417    0.0000 C   0  0
    4.8667   -1.7042    0.0000 C   0  0
    4.0639   -5.1148    0.0000 H   0  0
    3.2726   -8.4375    0.0000 H   0  0
    4.9439   -4.9293    0.0000 H   0  0
    7.6729   -3.3375    0.0000 H   0  0
    6.8127   -2.8858    0.0000 H   0  0
    4.8672   -4.9270    0.0000 H   0  0
    4.9954   -3.3133    0.0000 H   0  0
    6.6507   -5.6709    0.0000 H   0  0
    7.7153   -4.4468    0.0000 H   0  0
    1.1019   -9.6624    0.0000 H   0  0
   -0.4441   -6.8965    0.0000 H   0  0
    4.3479   -3.1994    0.0000 H   0  0
    2.5270   -9.6791    0.0000 H   0  0
    3.4076   -8.1864    0.0000 H   0  0
    3.3985   -9.1879    0.0000 H   0  0
    0.2766   -5.6704    0.0000 H   0  0
    2.0096   -5.6900    0.0000 H   0  0
    1.1481   -5.1793    0.0000 H   0  0
    3.9035   -8.6073    0.0000 H   0  0
    5.4042   -7.7385    0.0000 H   0  0
    4.9052   -8.6071    0.0000 H   0  0
    2.5792   -6.2999    0.0000 H   0  0
    4.0864   -5.4424    0.0000 H   0  0
    3.0847   -5.4350    0.0000 H   0  0
   -0.3532   -9.6415    0.0000 H   0  0
   -1.1866   -8.1204    0.0000 H   0  0
   -1.2106   -9.1216    0.0000 H   0  0
    3.9052   -1.4295    0.0000 H   0  0
    5.5878   -1.0114    0.0000 H   0  0
    4.6255   -0.7337    0.0000 H   0  0
  2  4  2  0
  3  5  1  0
  4  1  1  0
  5  1  2  0
  6  8  1  0
  7  6  1  0
  8  9  1  0
  9  1  1  0
 10  3  1  0
 11  7  1  0
 12  7  2  0
 13 17  1  0
 14 15  1  0
 15 10  1  0
 14 16  1  0
 17 10  1  0
 18  6  2  0
 19 11  2  0
 20 12  1  0
 21 16  2  0
 22 20  2  0
 23 16  1  0
 24 11  1  0
 25 12  1  0
 26  9  1  0
 27  9  1  0
 28 22  1  0
 29 23  1  0
  2  3  1  0
 13 14  1  0
 19 22  1  0
  5 30  1  0
  8 31  1  0
 10 32  1  6
 13 33  1  0
 14 34  1  6
 15 35  1  0
 15 36  1  0
 17 37  1  0
 17 38  1  0
 19 39  1  0
 20 40  1  0
 23 41  1  0
 24 42  1  0
 24 43  1  0
 24 44  1  0
 25 45  1  0
 25 46  1  0
 25 47  1  0
 26 48  1  0
 26 49  1  0
 26 50  1  0
 27 51  1  0
 27 52  1  0
 27 53  1  0
 28 54  1  0
 28 55  1  0
 28 56  1  0
 29 57  1  0
 29 58  1  0
 29 59  1  0
M  END
> <Name>
(4S)-4-(4-{1-[(mesitylcarbonyl)amino]-1-methylethyl}-1H-1,2,3-triazol-1-yl)-N-methyl-L-prolinamide

> <ID>
70578918

> <RB>
5

> <clogP>
0.83

> <Supplier>
ChemBridge

> <tPSA>
100.94

> <Hacc>
5

> <Hdon>
3

> <Molecular_Weight>
398.5019

> <NumQueries>
10

> <NumQueriesMapped>
1

> <QueriesMapped>
(4S)-4-(4-{1-[(mesitylcarbonyl)amino]-1-methylethyl}-1H-1,2,3-triazol-1-yl)-N-methyl-L-prolinamide

> <categories>
1.2

> <LogSw>
-2.81

> <LIBRARY>
CORE

> <Scheme>
2421

> <StereoChemistry>
S, S

$$$$
N-{[2-(2-fluorophenyl)-3-methyl-1H-indol-5-yl]methyl}-6-oxo-1,6-dihydropyridazine-3-carboxamide
  SciTegic04051715162D

 45 48  0  0  0  0            999 V2000
    3.3167  -14.2167    0.0000 C   0  0
    2.9917  -13.4667    0.0000 N   0  0
    4.1417  -14.1375    0.0000 C   0  0
    5.7500   -9.2042    0.0000 N   0  0
    6.4667   -9.6125    0.0000 C   0  0
    4.3167  -13.3292    0.0000 C   0  0
    2.9750  -14.9667    0.0000 C   0  0
    3.6042  -12.9167    0.0000 C   0  0
    5.7417   -8.3792    0.0000 N   0  0
    6.4750  -10.4500    0.0000 C   0  0
    7.1875   -9.1917    0.0000 C   0  0
    6.4542   -7.9625    0.0000 C   0  0
    7.1750   -8.3667    0.0000 C   0  0
    5.7625  -10.8625    0.0000 N   0  0
    5.0292  -12.9250    0.0000 C   0  0
    3.4542  -15.6417    0.0000 C   0  0
    7.1875  -10.8542    0.0000 O   0  0
    3.6125  -12.0917    0.0000 C   0  0
    6.4542   -7.1250    0.0000 O   0  0
    5.0417  -12.1000    0.0000 C   0  0
    5.7625  -11.6875    0.0000 C   0  0
    4.6917  -14.7542    0.0000 C   0  0
    4.2875  -15.5667    0.0000 F   0  0
    4.3292  -11.6792    0.0000 C   0  0
    2.1500  -15.0417    0.0000 C   0  0
    3.1042  -16.4000    0.0000 C   0  0
    1.8000  -15.8000    0.0000 C   0  0
    2.2875  -16.4792    0.0000 C   0  0
    2.0147  -13.2533    0.0000 H   0  0
    4.8718   -7.8860    0.0000 H   0  0
    8.0585   -9.6830    0.0000 H   0  0
    8.0340   -7.8548    0.0000 H   0  0
    4.8962  -10.3630    0.0000 H   0  0
    5.8895  -13.4348    0.0000 H   0  0
    2.7493  -11.5868    0.0000 H   0  0
    6.6276  -12.1891    0.0000 H   0  0
    6.6290  -11.1883    0.0000 H   0  0
    5.6805  -14.6051    0.0000 H   0  0
    4.3106  -15.6787    0.0000 H   0  0
    5.3025  -15.5460    0.0000 H   0  0
    4.3348  -10.6792    0.0000 H   0  0
    1.5734  -14.2246    0.0000 H   0  0
    3.6832  -17.2153    0.0000 H   0  0
    0.8045  -15.8949    0.0000 H   0  0
    1.8745  -17.3899    0.0000 H   0  0
  2  1  1  0
  3  1  2  0
  4  5  2  0
  5 10  1  0
  6  3  1  0
  7  1  1  0
  8  2  1  0
  9  4  1  0
 10 14  1  0
 11  5  1  0
 12 13  1  0
 13 11  2  0
 14 21  1  0
 15  6  1  0
 16  7  2  0
 17 10  2  0
 18  8  1  0
 19 12  2  0
 20 15  2  0
 21 20  1  0
 22  3  1  0
 23 16  1  0
 24 18  2  0
 25  7  1  0
 26 16  1  0
 27 25  2  0
 28 27  1  0
  8  6  2  0
 28 26  2  0
 24 20  1  0
 12  9  1  0
  2 29  1  0
  9 30  1  0
 11 31  1  0
 13 32  1  0
 14 33  1  0
 15 34  1  0
 18 35  1  0
 21 36  1  0
 21 37  1  0
 22 38  1  0
 22 39  1  0
 22 40  1  0
 24 41  1  0
 25 42  1  0
 26 43  1  0
 27 44  1  0
 28 45  1  0
M  END
> <Name>
N-{[2-(2-fluorophenyl)-3-methyl-1H-indol-5-yl]methyl}-6-oxo-1,6-dihydropyridazine-3-carboxamide

> <ID>
81810818

> <RB>
4

> <clogP>
3.24

> <Supplier>
ChemBridge

> <tPSA>
90.64

> <Hacc>
3

> <Hdon>
3

> <Molecular_Weight>
376.38368

> <NumQueries>
10

> <NumQueriesMapped>
1

> <QueriesMapped>
3-{1-[(aminocarbonothioyl)amino]-5-phenyl-1H-pyrrol-2-yl}propanoic acid

> <categories>
1.2

> <LogSw>
-4.71

> <LIBRARY>
CORE

> <Scheme>
2468

> <StereoChemistry>
N/A

$$$$
3-chloro-N-{[2-(2-methoxyphenoxy)pyridin-3-yl]methyl}pyridin-2-amine
  SciTegic04051715162D

 40 42  0  0  0  0            999 V2000
    3.4750   -8.1000    0.0000 C   0  0
    3.4750   -7.2667    0.0000 C   0  0
    4.1917   -8.5167    0.0000 O   0  0
    4.9042   -5.6042    0.0000 C   0  0
    4.1917   -6.0167    0.0000 N   0  0
    4.1875   -9.3542    0.0000 C   0  0
    2.7542   -8.5125    0.0000 N   0  0
    5.6250   -6.0167    0.0000 N   0  0
    4.1917   -6.8500    0.0000 C   0  0
    4.9125   -4.7792    0.0000 C   0  0
    4.8917   -9.7792    0.0000 C   0  0
    4.1917   -4.3667    0.0000 Cl  0  0
    5.6250   -9.3750    0.0000 O   0  0
    2.7542   -6.8542    0.0000 C   0  0
    2.0417   -8.1000    0.0000 C   0  0
    6.3417   -5.6042    0.0000 C   0  0
    3.4667   -9.7542    0.0000 C   0  0
    5.6292   -4.3667    0.0000 C   0  0
    4.8792  -10.6042    0.0000 C   0  0
    6.3292   -9.8042    0.0000 C   0  0
    2.0417   -7.2750    0.0000 C   0  0
    6.3417   -4.7750    0.0000 C   0  0
    3.4542  -10.5792    0.0000 C   0  0
    4.1625  -11.0042    0.0000 C   0  0
    3.3254   -5.5172    0.0000 H   0  0
    5.0585   -7.3487    0.0000 H   0  0
    5.0573   -6.3493    0.0000 H   0  0
    2.7474   -5.8542    0.0000 H   0  0
    1.1754   -8.5995    0.0000 H   0  0
    7.2074   -6.1048    0.0000 H   0  0
    2.6088   -9.2404    0.0000 H   0  0
    5.6283   -3.3667    0.0000 H   0  0
    5.7377  -11.1170    0.0000 H   0  0
    7.2058   -9.3230    0.0000 H   0  0
    6.3046  -10.8039    0.0000 H   0  0
    7.1836  -10.3238    0.0000 H   0  0
    1.1732   -6.7793    0.0000 H   0  0
    7.2069   -4.2736    0.0000 H   0  0
    2.5803  -11.0653    0.0000 H   0  0
    4.1468  -12.0041    0.0000 H   0  0
  2  1  1  0
  3  1  1  0
  4  5  1  0
  5  9  1  0
  6  3  1  0
  7  1  2  0
  8  4  2  0
  9  2  1  0
 10  4  1  0
 11  6  2  0
 12 10  1  0
 13 11  1  0
 14  2  2  0
 15  7  1  0
 16  8  1  0
 17  6  1  0
 18 10  2  0
 19 11  1  0
 20 13  1  0
 21 15  2  0
 22 18  1  0
 23 17  2  0
 24 23  1  0
 21 14  1  0
 24 19  2  0
 22 16  2  0
  5 25  1  0
  9 26  1  0
  9 27  1  0
 14 28  1  0
 15 29  1  0
 16 30  1  0
 17 31  1  0
 18 32  1  0
 19 33  1  0
 20 34  1  0
 20 35  1  0
 20 36  1  0
 21 37  1  0
 22 38  1  0
 23 39  1  0
 24 40  1  0
M  END
> <Name>
3-chloro-N-{[2-(2-methoxyphenoxy)pyridin-3-yl]methyl}pyridin-2-amine

> <ID>
99020871

> <RB>
6

> <clogP>
2.24

> <Supplier>
ChemBridge

> <tPSA>
56.27

> <Hacc>
4

> <Hdon>
1

> <Molecular_Weight>
341.79154

> <NumQueries>
10

> <NumQueriesMapped>
1

> <QueriesMapped>
2-({[2-(diethylamino)-3-pyridinyl]methyl}amino)nicotinamide

> <categories>
1.2

> <LogSw>
-3.6

> <LIBRARY>
CORE

> <Scheme>
2464

> <StereoChemistry>
N/A

$$$$
N-[(4-chloro-1-methyl-1H-indazol-3-yl)methyl]-5-methylpyrazolo[1,5-a]pyrimidin-7-amine
  SciTegic04051715162D

 38 41  0  0  0  0            999 V2000
    2.5917   -5.1042    0.0000 N   0  0
    2.6042   -5.9250    0.0000 C   0  0
    1.8792   -4.6917    0.0000 C   0  0
    1.8042   -2.1625    0.0000 N   0  0
    1.1417   -2.6375    0.0000 C   0  0
    0.4750   -2.1417    0.0000 C   0  0
    1.5625   -1.3750    0.0000 N   0  0
    1.9042   -6.3292    0.0000 N   0  0
    1.1792   -5.0917    0.0000 C   0  0
    0.7292   -1.3625    0.0000 C   0  0
    3.3917   -4.8292    0.0000 N   0  0
    3.3917   -6.1875    0.0000 C   0  0
    1.1792   -5.9167    0.0000 C   0  0
    1.8792   -3.8667    0.0000 N   0  0
    1.1542   -3.4667    0.0000 C   0  0
    3.8875   -5.5042    0.0000 C   0  0
   -0.3375   -2.3125    0.0000 C   0  0
    2.0542   -0.7042    0.0000 C   0  0
   -0.6083   -3.1042    0.0000 Cl  0  0
    0.1875   -0.7417    0.0000 C   0  0
   -0.6250   -0.9125    0.0000 C   0  0
    0.4667   -6.3292    0.0000 C   0  0
   -0.8875   -1.6917    0.0000 C   0  0
    0.3143   -4.5898    0.0000 H   0  0
    3.6974   -7.1396    0.0000 H   0  0
    2.7403   -3.3583    0.0000 H   0  0
    0.2969   -3.9816    0.0000 H   0  0
    1.1725   -4.4665    0.0000 H   0  0
    4.8875   -5.5013    0.0000 H   0  0
    1.7054    0.2330    0.0000 H   0  0
    3.0371   -0.8885    0.0000 H   0  0
    2.7046    0.0554    0.0000 H   0  0
    0.5050    0.2066    0.0000 H   0  0
   -1.2893   -0.1650    0.0000 H   0  0
    0.4675   -7.3292    0.0000 H   0  0
   -0.3979   -5.8267    0.0000 H   0  0
   -0.3999   -6.8282    0.0000 H   0  0
   -1.8676   -1.8904    0.0000 H   0  0
  2  1  1  0
  3  1  1  0
  4  5  2  0
  5 15  1  0
  6  5  1  0
  7  4  1  0
  8  2  1  0
  9  3  2  0
 10  6  1  0
 11  1  1  0
 12  2  2  0
 13  9  1  0
 14  3  1  0
 15 14  1  0
 16 11  2  0
 17  6  2  0
 18  7  1  0
 19 17  1  0
 20 10  2  0
 21 23  2  0
 22 13  1  0
 23 17  1  0
 16 12  1  0
  8 13  2  0
  7 10  1  0
 21 20  1  0
  9 24  1  0
 12 25  1  0
 14 26  1  0
 15 27  1  0
 15 28  1  0
 16 29  1  0
 18 30  1  0
 18 31  1  0
 18 32  1  0
 20 33  1  0
 21 34  1  0
 22 35  1  0
 22 36  1  0
 22 37  1  0
 23 38  1  0
M  END
> <Name>
N-[(4-chloro-1-methyl-1H-indazol-3-yl)methyl]-5-methylpyrazolo[1,5-a]pyrimidin-7-amine

> <ID>
27805718

> <RB>
3

> <clogP>
2.97

> <Supplier>
ChemBridge

> <tPSA>
60.04

> <Hacc>
3

> <Hdon>
1

> <Molecular_Weight>
326.7835

> <NumQueries>
10

> <NumQueriesMapped>
1

> <QueriesMapped>
N-[1-(1-cyclopropylethyl)-4-methyl-1H-pyrazol-5-yl]-2-(2H-indazol-2-yl)acetamide

> <categories>
1.2

> <LogSw>
-5.23

> <LIBRARY>
CORE

> <Scheme>
2621

> <StereoChemistry>
N/A

$$$$
7-hydroxy-1,3-dimethyl-6-(3-nitrophenyl)-1H-pyrrolo[3,2-d]pyrimidine-2,4(3H,5H)-dione
  SciTegic04051715162D

 35 37  0  0  0  0            999 V2000
   -2.3625   -0.0917    0.0000 C   0  0
   -2.3625   -1.0375    0.0000 C   0  0
   -3.9833   -0.0917    0.0000 N   0  0
   -3.9833   -1.0375    0.0000 C   0  0
   -3.1708   -1.5042    0.0000 N   0  0
   -1.4500   -1.3000    0.0000 C   0  0
   -3.1708    0.3708    0.0000 C   0  0
   -1.5125    0.2125    0.0000 N   0  0
   -0.9208   -0.5500    0.0000 C   0  0
    1.8042    1.0708    0.0000 N   0  3
    0.0000   -0.5500    0.0000 C   0  0
    1.3542    0.2708    0.0000 C   0  0
    0.4292    0.2458    0.0000 C   0  0
   -4.7833   -1.5000    0.0000 O   0  0
    2.7167    1.0708    0.0000 O   0  5
   -3.1708    1.3000    0.0000 O   0  0
    1.3500    1.8708    0.0000 O   0  0
   -1.1333   -2.1542    0.0000 O   0  0
   -4.7833    0.3625    0.0000 C   0  0
   -3.1708   -2.4292    0.0000 C   0  0
    0.4875   -1.3500    0.0000 C   0  0
    1.8292   -0.5042    0.0000 C   0  0
    1.4000   -1.3167    0.0000 C   0  0
   -1.2327    1.1726    0.0000 H   0  0
   -0.0949    1.0975    0.0000 H   0  0
   -0.1589   -2.3792    0.0000 H   0  0
   -5.6490   -0.1380    0.0000 H   0  0
   -4.7784    1.3625    0.0000 H   0  0
   -5.6477    0.8653    0.0000 H   0  0
   -4.0369   -2.9291    0.0000 H   0  0
   -2.3031   -2.9263    0.0000 H   0  0
   -3.1692   -3.4292    0.0000 H   0  0
    0.0138   -2.2307    0.0000 H   0  0
    2.8287   -0.4723    0.0000 H   0  0
    1.9317   -2.1636    0.0000 H   0  0
  2  1  2  0
  3  7  1  0
  4  3  1  0
  5  2  1  0
  6  2  1  0
  7  1  1  0
  8  1  1  0
  9  8  1  0
 10 12  1  0
 11  9  1  0
 12 13  2  0
 13 11  1  0
 14  4  2  0
 15 10  1  0
 16  7  2  0
 17 10  2  0
 18  6  1  0
 19  3  1  0
 20  5  1  0
 21 11  2  0
 22 23  2  0
 23 21  1  0
  6  9  2  0
  5  4  1  0
 12 22  1  0
  8 24  1  0
 13 25  1  0
 18 26  1  0
 19 27  1  0
 19 28  1  0
 19 29  1  0
 20 30  1  0
 20 31  1  0
 20 32  1  0
 21 33  1  0
 22 34  1  0
 23 35  1  0
M  CHG  2  10   1  15  -1
M  END
> <Name>
7-hydroxy-1,3-dimethyl-6-(3-nitrophenyl)-1H-pyrrolo[3,2-d]pyrimidine-2,4(3H,5H)-dione

> <ID>
6620148

> <RB>
1

> <clogP>
1.58

> <Supplier>
ChemBridge

> <tPSA>
123.16

> <Hacc>
5

> <Hdon>
2

> <logSw>
-3.246

> <Library>
ExpressPick

> <Molecular_Weight>
316.26888

> <NumQueries>
10

> <NumQueriesMapped>
1

> <QueriesMapped>
3-{1-[(aminocarbonothioyl)amino]-5-phenyl-1H-pyrrol-2-yl}propanoic acid

> <categories>
1.2

$$$$
3-(3,5-dimethylisoxazol-4-yl)-N-[1-methyl-4-(2-oxo-1,3-oxazolidin-3-yl)-1H-indazol-3-yl]propanamide
  SciTegic04051715162D

 49 52  0  0  0  0            999 V2000
    5.7625   -7.2000    0.0000 C   0  0
    5.0875   -7.6792    0.0000 C   0  0
    6.4292   -7.6875    0.0000 N   0  0
    4.0417   -6.7250    0.0000 N   0  0
    4.2792   -7.5042    0.0000 C   0  0
    6.1667   -8.4750    0.0000 N   0  0
    3.2625   -6.4625    0.0000 C   0  0
    7.1625   -3.8875    0.0000 C   0  0
    7.5667   -2.6042    0.0000 N   0  0
    5.3375   -8.4667    0.0000 C   0  0
    5.7625   -6.3792    0.0000 N   0  0
    6.7292   -2.6250    0.0000 O   0  0
    6.4917   -3.4042    0.0000 C   0  0
    7.8292   -3.3917    0.0000 C   0  0
    6.4750   -5.9667    0.0000 C   0  0
    7.1792   -4.7167    0.0000 C   0  0
    3.2667   -5.6417    0.0000 O   0  0
    2.5875   -6.9417    0.0000 O   0  0
    7.1917   -6.3792    0.0000 O   0  0
    6.4667   -5.1375    0.0000 C   0  0
    4.5292   -6.0542    0.0000 C   0  0
    3.7292   -8.1167    0.0000 C   0  0
    6.6500   -9.1417    0.0000 C   0  0
    4.0542   -5.3917    0.0000 C   0  0
    4.7792   -9.0875    0.0000 C   0  0
    5.7042   -3.6667    0.0000 C   0  0
    3.9792   -8.9042    0.0000 C   0  0
    8.6167   -3.6417    0.0000 C   0  0
    4.8962   -5.8797    0.0000 H   0  0
    8.0526   -5.2036    0.0000 H   0  0
    8.0363   -4.2016    0.0000 H   0  0
    5.5957   -4.6461    0.0000 H   0  0
    5.6057   -5.6461    0.0000 H   0  0
    5.1171   -5.2453    0.0000 H   0  0
    5.1119   -6.8669    0.0000 H   0  0
    2.7516   -7.9061    0.0000 H   0  0
    6.2882  -10.0739    0.0000 H   0  0
    7.6357   -8.9733    0.0000 H   0  0
    7.2879   -9.9118    0.0000 H   0  0
    5.0073   -5.0891    0.0000 H   0  0
    3.4715   -4.5790    0.0000 H   0  0
    5.0810  -10.0409    0.0000 H   0  0
    5.4585   -4.6360    0.0000 H   0  0
    4.9984   -2.9582    0.0000 H   0  0
    4.7381   -3.9249    0.0000 H   0  0
    3.3017   -9.6398    0.0000 H   0  0
    8.8830   -4.6056    0.0000 H   0  0
    9.3063   -2.9175    0.0000 H   0  0
    9.5884   -3.8777    0.0000 H   0  0
  2  1  1  0
  3  1  2  0
  4  5  1  0
  5  2  2  0
  6  3  1  0
  7  4  1  0
  8 16  1  0
  9 14  2  0
 10  2  1  0
 11  1  1  0
 12 13  1  0
 13  8  2  0
 14  8  1  0
 15 11  1  0
 16 20  1  0
 17  7  1  0
 18  7  2  0
 19 15  2  0
 20 15  1  0
 21  4  1  0
 22  5  1  0
 23  6  1  0
 24 21  1  0
 25 10  2  0
 26 13  1  0
 27 25  1  0
 28 14  1  0
 10  6  1  0
 22 27  2  0
 24 17  1  0
  9 12  1  0
 11 29  1  0
 16 30  1  0
 16 31  1  0
 20 32  1  0
 20 33  1  0
 21 34  1  0
 21 35  1  0
 22 36  1  0
 23 37  1  0
 23 38  1  0
 23 39  1  0
 24 40  1  0
 24 41  1  0
 25 42  1  0
 26 43  1  0
 26 44  1  0
 26 45  1  0
 27 46  1  0
 28 47  1  0
 28 48  1  0
 28 49  1  0
M  END
> <Name>
3-(3,5-dimethylisoxazol-4-yl)-N-[1-methyl-4-(2-oxo-1,3-oxazolidin-3-yl)-1H-indazol-3-yl]propanamide

> <ID>
29871079

> <RB>
5

> <clogP>
2.1

> <Supplier>
ChemBridge

> <tPSA>
102.49

> <Hacc>
6

> <Hdon>
1

> <Molecular_Weight>
383.40114

> <NumQueries>
10

> <NumQueriesMapped>
1

> <QueriesMapped>
N-[1-(1-cyclopropylethyl)-4-methyl-1H-pyrazol-5-yl]-2-(2H-indazol-2-yl)acetamide

> <categories>
1.2

> <LogSw>
-3.79

> <LIBRARY>
CORE

> <Scheme>
2595

> <StereoChemistry>
N/A

$$$$
4-[2-(5H-[1,2,4]triazino[5,6-b]indol-3-yl)carbonohydrazonoyl]benzoic acid
  SciTegic04051715162D

 37 40  0  0  0  0            999 V2000
    1.1500    0.2833    0.0000 C   0  0
    0.7042    0.8958    0.0000 C   0  0
    1.9000    0.3625    0.0000 N   0  0
    0.7042   -0.3167    0.0000 N   0  0
    1.0167    1.5833    0.0000 N   0  0
    2.2042    1.0458    0.0000 C   0  0
    0.0000    0.6500    0.0000 C   0  0
    0.0000   -0.0875    0.0000 C   0  0
    1.7667    1.6625    0.0000 N   0  0
    5.9000   -1.8292    0.0000 C   0  0
    3.4000    0.5125    0.0000 N   0  0
    5.4542   -1.2167    0.0000 C   0  0
    2.9542    1.1208    0.0000 N   0  0
    5.6000   -2.5042    0.0000 O   0  0
    4.7167   -1.3000    0.0000 C   0  0
    5.7667   -0.5375    0.0000 C   0  0
    4.1375    0.5958    0.0000 C   0  0
    6.6500   -1.7500    0.0000 O   0  0
    4.5792   -0.0042    0.0000 C   0  0
    5.3292    0.0625    0.0000 C   0  0
    4.2792   -0.6875    0.0000 C   0  0
   -0.6500    1.0333    0.0000 C   0  0
   -0.6500   -0.4667    0.0000 C   0  0
   -1.3000    0.6500    0.0000 C   0  0
   -1.3000   -0.0875    0.0000 C   0  0
    1.0079   -1.2695    0.0000 H   0  0
    3.3614    2.0342    0.0000 H   0  0
    4.3098   -2.2135    0.0000 H   0  0
    6.7618   -0.4383    0.0000 H   0  0
    4.5378    1.5122    0.0000 H   0  0
    7.2382   -2.5587    0.0000 H   0  0
    5.7425    0.9731    0.0000 H   0  0
    3.2845   -0.7906    0.0000 H   0  0
   -0.6500    2.0333    0.0000 H   0  0
   -0.6500   -1.4667    0.0000 H   0  0
   -2.1683    1.1460    0.0000 H   0  0
   -2.1672   -0.5855    0.0000 H   0  0
  2  1  1  0
  3  1  2  0
  4  1  1  0
  5  2  2  0
  6  3  1  0
  7  2  1  0
  8  4  1  0
  9  6  2  0
 10 12  1  0
 11 13  1  0
 12 15  1  0
 13  6  1  0
 14 10  2  0
 15 21  2  0
 16 20  1  0
 17 11  2  0
 18 10  1  0
 19 17  1  0
 20 19  2  0
 21 19  1  0
 22  7  1  0
 23  8  1  0
 24 22  2  0
 25 23  2  0
  8  7  2  0
  9  5  1  0
 24 25  1  0
 12 16  2  0
  4 26  1  0
 13 27  1  0
 15 28  1  0
 16 29  1  0
 17 30  1  0
 18 31  1  0
 20 32  1  0
 21 33  1  0
 22 34  1  0
 23 35  1  0
 24 36  1  0
 25 37  1  0
M  END
> <Name>
4-[2-(5H-[1,2,4]triazino[5,6-b]indol-3-yl)carbonohydrazonoyl]benzoic acid

> <ID>
5484710

> <RB>
4

> <clogP>
3.53

> <Supplier>
ChemBridge

> <tPSA>
116.15

> <Hacc>
6

> <Hdon>
3

> <logSw>
-5.748

> <Library>
ExpressPick

> <Molecular_Weight>
332.31618

> <NumQueries>
10

> <NumQueriesMapped>
1

> <QueriesMapped>
3-hydrazino-8-methyl-5H-[1,2,4]triazino[5,6-b]indole

> <categories>
1.2

> <Scheme>
239

$$$$
4-{[5-(2,3-dihydrothieno[3,4-b][1,4]dioxin-5-yl)-1,2,4-oxadiazol-3-yl]methyl}-1-methylpiperidine
  SciTegic04051715162D

 41 44  0  0  0  0            999 V2000
    4.9375   -3.1000    0.0000 C   0  0
    4.1500   -3.3542    0.0000 C   0  0
    5.6042   -3.5875    0.0000 C   0  0
    3.4792   -2.8667    0.0000 N   0  0
    5.1917   -2.3125    0.0000 S   0  0
    6.2750   -3.0917    0.0000 C   0  0
    2.8042   -3.3625    0.0000 C   0  0
    3.0750   -4.1292    0.0000 N   0  0
    3.8917   -4.1292    0.0000 O   0  0
    6.0167   -2.3042    0.0000 C   0  0
    0.1792   -4.8125    0.0000 N   0  0
    5.7000   -4.4000    0.0000 O   0  0
    7.0292   -3.4167    0.0000 O   0  0
    2.0042   -3.1250    0.0000 C   0  0
    0.0042   -4.0042    0.0000 C   0  0
    0.9792   -5.0542    0.0000 C   0  0
    1.4000   -3.6792    0.0000 C   0  0
    1.5917   -4.4917    0.0000 C   0  0
    0.6125   -3.4292    0.0000 C   0  0
   -0.4208   -5.3750    0.0000 C   0  0
    6.4542   -4.7292    0.0000 C   0  0
    7.1167   -4.2417    0.0000 C   0  0
    6.5993   -1.4914    0.0000 H   0  0
    1.7793   -2.1506    0.0000 H   0  0
    2.7328   -2.4401    0.0000 H   0  0
   -0.2074   -3.0268    0.0000 H   0  0
   -0.7225   -4.6911    0.0000 H   0  0
    1.9365   -5.3434    0.0000 H   0  0
    0.2427   -5.7306    0.0000 H   0  0
    2.3558   -3.9732    0.0000 H   0  0
    2.3282   -3.8153    0.0000 H   0  0
    1.8213   -5.4650    0.0000 H   0  0
    1.3392   -2.7423    0.0000 H   0  0
   -0.3406   -3.1266    0.0000 H   0  0
   -0.2011   -6.3506    0.0000 H   0  0
   -1.3738   -5.0720    0.0000 H   0  0
   -1.1585   -6.0501    0.0000 H   0  0
    7.3707   -5.1292    0.0000 H   0  0
    5.6488   -5.3219    0.0000 H   0  0
    7.2222   -5.2361    0.0000 H   0  0
    7.9221   -3.6490    0.0000 H   0  0
  2  1  1  0
  3  1  2  0
  4  2  2  0
  5  1  1  0
  6  3  1  0
  7  4  1  0
  8  9  1  0
  9  2  1  0
 10  5  1  0
 11 15  1  0
 12  3  1  0
 13  6  1  0
 14  7  1  0
 15 19  1  0
 16 18  1  0
 17 14  1  0
 18 17  1  0
 19 17  1  0
 20 11  1  0
 21 12  1  0
 22 21  1  0
  6 10  2  0
  7  8  2  0
 13 22  1  0
 16 11  1  0
 10 23  1  0
 14 24  1  0
 14 25  1  0
 15 26  1  0
 15 27  1  0
 16 28  1  0
 16 29  1  0
 17 30  1  0
 18 31  1  0
 18 32  1  0
 19 33  1  0
 19 34  1  0
 20 35  1  0
 20 36  1  0
 20 37  1  0
 21 38  1  0
 21 39  1  0
 22 40  1  0
 22 41  1  0
M  END
> <Name>
4-{[5-(2,3-dihydrothieno[3,4-b][1,4]dioxin-5-yl)-1,2,4-oxadiazol-3-yl]methyl}-1-methylpiperidine

> <ID>
94172859

> <RB>
3

> <clogP>
2.16

> <Supplier>
ChemBridge

> <tPSA>
60.62

> <Hacc>
6

> <Hdon>
0

> <Molecular_Weight>
321.39466

> <NumQueries>
10

> <NumQueriesMapped>
1

> <QueriesMapped>
N-(2,3-dihydro-1-benzofuran-3-yl)-2,3-dihydrothieno[3,4-b][1,4]dioxine-5-carboxamide

> <categories>
1.2

> <LogSw>
-2.38

> <LIBRARY>
CORE

> <Scheme>
2411

> <StereoChemistry>
N/A

$$$$
N-(1-methyl-1H-indazol-6-yl)-4-(pyridin-4-ylmethyl)-1,4-diazepane-1-carboxamide
  SciTegic04051715162D

 51 54  0  0  0  0            999 V2000
    1.5167   -1.7750    0.0000 C   0  0
   -0.1958   -5.5500    0.0000 N   0  0
   -0.5333   -4.8000    0.0000 N   0  0
    0.0792   -4.2500    0.0000 C   0  0
    2.2292   -2.1875    0.0000 N   0  0
    0.8042   -2.1875    0.0000 N   0  0
    0.8000   -4.6625    0.0000 C   0  0
    0.6292   -5.4667    0.0000 C   0  0
    0.0875   -3.4167    0.0000 C   0  0
    4.0000   -2.7125    0.0000 N   0  0
    0.8042   -3.0042    0.0000 C   0  0
    1.5167   -0.9500    0.0000 O   0  0
    2.9042   -1.7167    0.0000 C   0  0
    6.3667   -0.8917    0.0000 N   0  0
    1.5125   -4.2500    0.0000 C   0  0
    4.8167   -2.8292    0.0000 C   0  0
    3.6917   -1.9500    0.0000 C   0  0
    2.7875   -3.5625    0.0000 C   0  0
    1.5167   -3.4167    0.0000 C   0  0
    2.1750   -3.0125    0.0000 C   0  0
    3.5917   -3.4292    0.0000 C   0  0
    5.3292   -2.1750    0.0000 C   0  0
   -1.3333   -4.6250    0.0000 C   0  0
    6.6625   -1.6625    0.0000 C   0  0
    5.5542   -0.7667    0.0000 C   0  0
    5.0375   -1.4042    0.0000 C   0  0
    6.1417   -2.2917    0.0000 C   0  0
   -0.0621   -1.6880    0.0000 H   0  0
    1.2969   -6.2112    0.0000 H   0  0
   -0.7757   -2.9118    0.0000 H   0  0
    3.7244   -1.1446    0.0000 H   0  0
    1.9454   -1.4326    0.0000 H   0  0
    2.3776   -4.7517    0.0000 H   0  0
    5.1896   -3.7571    0.0000 H   0  0
    4.1994   -3.6159    0.0000 H   0  0
    3.3169   -1.0229    0.0000 H   0  0
    4.6505   -2.2341    0.0000 H   0  0
    3.5315   -4.2306    0.0000 H   0  0
    1.8010   -3.7260    0.0000 H   0  0
    2.3843   -2.9194    0.0000 H   0  0
    2.1094   -4.0103    0.0000 H   0  0
    1.4310   -2.3444    0.0000 H   0  0
    3.0967   -4.2981    0.0000 H   0  0
    4.5782   -3.2657    0.0000 H   0  0
   -1.6914   -3.6913    0.0000 H   0  0
   -1.9491   -5.4129    0.0000 H   0  0
   -2.3234   -4.4848    0.0000 H   0  0
    7.6493   -1.8243    0.0000 H   0  0
    5.1940    0.1662    0.0000 H   0  0
    4.0502   -1.2452    0.0000 H   0  0
    6.5018   -3.2246    0.0000 H   0  0
  2  3  1  0
  3  4  1  0
  4  9  1  0
  5  1  1  0
  6  1  1  0
  7 15  1  0
  8  7  1  0
  9 11  2  0
 10 17  1  0
 11  6  1  0
 12  1  2  0
 13  5  1  0
 14 24  1  0
 15 19  2  0
 16 10  1  0
 17 13  1  0
 18 20  1  0
 19 11  1  0
 20  5  1  0
 21 18  1  0
 22 16  1  0
 23  3  1  0
 24 27  2  0
 25 26  1  0
 26 22  2  0
 27 22  1  0
 21 10  1  0
  4  7  2  0
  8  2  2  0
 25 14  2  0
  6 28  1  0
  8 29  1  0
  9 30  1  0
 13 31  1  0
 13 32  1  0
 15 33  1  0
 16 34  1  0
 16 35  1  0
 17 36  1  0
 17 37  1  0
 18 38  1  0
 18 39  1  0
 19 40  1  0
 20 41  1  0
 20 42  1  0
 21 43  1  0
 21 44  1  0
 23 45  1  0
 23 46  1  0
 23 47  1  0
 24 48  1  0
 25 49  1  0
 26 50  1  0
 27 51  1  0
M  END
> <Name>
N-(1-methyl-1H-indazol-6-yl)-4-(pyridin-4-ylmethyl)-1,4-diazepane-1-carboxamide

> <ID>
67340691

> <RB>
3

> <clogP>
0.89

> <Supplier>
ChemBridge

> <tPSA>
66.29

> <Hacc>
4

> <Hdon>
1

> <Molecular_Weight>
364.44416

> <NumQueries>
10

> <NumQueriesMapped>
1

> <QueriesMapped>
N-[1-(1-cyclopropylethyl)-4-methyl-1H-pyrazol-5-yl]-2-(2H-indazol-2-yl)acetamide

> <categories>
1.2

> <LogSw>
-1.32

> <LIBRARY>
CORE

> <Scheme>
2718

> <StereoChemistry>
N/A

$$$$
3-({3-[1-(pyridin-3-ylmethyl)-1H-imidazol-2-yl]piperidin-1-yl}carbonyl)-1H-indazole
  SciTegic04051715162D

 51 55  0  0  0  0            999 V2000
    4.3250    2.4000    0.0000 C   0  0
    5.1542    2.5208    0.0000 N   0  0
    3.9292    1.6708    0.0000 C   0  0
    3.9667   -1.1917    0.0000 C   0  0
    3.1500   -1.3292    0.0000 N   0  0
    4.3500    0.9583    0.0000 N   0  0
    3.9792    3.1500    0.0000 C   0  0
    4.3750   -0.4750    0.0000 C   0  0
    5.3042    3.3125    0.0000 N   0  0
    4.3417   -1.9375    0.0000 N   0  0
    3.9542    0.2375    0.0000 C   0  0
    4.5875    3.7208    0.0000 C   0  0
    3.7542   -2.5125    0.0000 C   0  0
    2.5750   -0.7542    0.0000 C   0  0
    3.0292   -2.1417    0.0000 C   0  0
    3.0917    1.6500    0.0000 O   0  0
    0.3875   -0.6125    0.0000 N   0  0
    1.7750   -0.9667    0.0000 C   0  0
    5.1792    0.9708    0.0000 C   0  0
    5.2000   -0.4542    0.0000 C   0  0
    3.1917    3.3958    0.0000 C   0  0
    1.1792   -0.3875    0.0000 C   0  0
    5.6042    0.2625    0.0000 C   0  0
    0.1792   -1.4042    0.0000 C   0  0
    4.4042    4.5167    0.0000 C   0  0
    1.5667   -1.7667    0.0000 C   0  0
    3.0042    4.1917    0.0000 C   0  0
    0.7750   -1.9875    0.0000 C   0  0
    3.6042    4.7542    0.0000 C   0  0
    3.3750   -0.4828    0.0000 H   0  0
    6.2120    3.7320    0.0000 H   0  0
    3.4729   -0.6390    0.0000 H   0  0
    3.4457    1.0985    0.0000 H   0  0
    3.9046   -3.5011    0.0000 H   0  0
    2.8349    0.2114    0.0000 H   0  0
    3.5411   -0.4959    0.0000 H   0  0
    2.1400   -2.5992    0.0000 H   0  0
    6.1791    0.9859    0.0000 H   0  0
    4.6647    1.8283    0.0000 H   0  0
    4.7088   -1.3252    0.0000 H   0  0
    6.1997   -0.4290    0.0000 H   0  0
    2.4599    2.7143    0.0000 H   0  0
    1.4239    0.5821    0.0000 H   0  0
    6.0954    1.1335    0.0000 H   0  0
    6.1187   -0.5950    0.0000 H   0  0
   -0.7847   -1.6703    0.0000 H   0  0
    5.1330    5.2015    0.0000 H   0  0
    2.2799   -2.4677    0.0000 H   0  0
    2.0469    4.4807    0.0000 H   0  0
    0.5262   -2.9561    0.0000 H   0  0
    3.3740    5.7273    0.0000 H   0  0
  2  1  2  0
  3  1  1  0
  4  8  1  0
  5  4  1  0
  6  3  1  0
  7  1  1  0
  8 11  1  0
  9  2  1  0
 10  4  2  0
 11  6  1  0
 12  7  1  0
 13 10  1  0
 14  5  1  0
 15  5  1  0
 16  3  2  0
 17 22  2  0
 18 14  1  0
 19  6  1  0
 20 23  1  0
 21  7  2  0
 22 18  1  0
 23 19  1  0
 24 28  2  0
 25 12  2  0
 26 18  2  0
 27 21  1  0
 28 26  1  0
 29 27  2  0
 12  9  1  0
 25 29  1  0
 20  8  1  0
 15 13  2  0
 17 24  1  0
  8 30  1  0
  9 31  1  0
 11 32  1  0
 11 33  1  0
 13 34  1  0
 14 35  1  0
 14 36  1  0
 15 37  1  0
 19 38  1  0
 19 39  1  0
 20 40  1  0
 20 41  1  0
 21 42  1  0
 22 43  1  0
 23 44  1  0
 23 45  1  0
 24 46  1  0
 25 47  1  0
 26 48  1  0
 27 49  1  0
 28 50  1  0
 29 51  1  0
M  END
> <Name>
3-({3-[1-(pyridin-3-ylmethyl)-1H-imidazol-2-yl]piperidin-1-yl}carbonyl)-1H-indazole

> <ID>
99804001

> <RB>
4

> <clogP>
0.31

> <Supplier>
ChemBridge

> <tPSA>
79.7

> <Hacc>
4

> <Hdon>
1

> <Molecular_Weight>
386.44968

> <NumQueries>
10

> <NumQueriesMapped>
1

> <QueriesMapped>
N-[1-(1-cyclopropylethyl)-4-methyl-1H-pyrazol-5-yl]-2-(2H-indazol-2-yl)acetamide

> <categories>
1.2

> <LogSw>
-2.29

> <LIBRARY>
CORE

> <Scheme>
2636

> <StereoChemistry>
racemic

$$$$
N-1H-indazol-5-yl-3-(2-methylpiperidin-1-yl)azetidine-1-carboxamide
  SciTegic04051715162D

 46 49  0  0  0  0            999 V2000
    2.2292   -2.1875    0.0000 N   0  0
    1.5167   -1.7750    0.0000 C   0  0
    3.2417   -2.7667    0.0000 C   0  0
    3.9667   -3.1792    0.0000 N   0  0
   -0.2000   -5.5625    0.0000 N   0  0
    2.4417   -2.9875    0.0000 C   0  0
    3.0292   -1.9667    0.0000 C   0  0
    0.8042   -2.1875    0.0000 N   0  0
    0.0792   -4.2500    0.0000 C   0  0
    0.6167   -5.4750    0.0000 N   0  0
    0.7917   -4.6625    0.0000 C   0  0
    1.5167   -0.9500    0.0000 O   0  0
    0.8042   -3.0125    0.0000 C   0  0
    0.0792   -3.4167    0.0000 C   0  0
   -0.5375   -4.8000    0.0000 C   0  0
    3.9667   -4.0042    0.0000 C   0  0
    1.5125   -4.2542    0.0000 C   0  0
    1.5167   -3.4292    0.0000 C   0  0
    4.6875   -2.7667    0.0000 C   0  0
    3.2500   -4.4292    0.0000 C   0  0
    4.6875   -4.4250    0.0000 C   0  0
    5.4042   -3.1792    0.0000 C   0  0
    5.4042   -4.0042    0.0000 C   0  0
    4.0338   -2.1563    0.0000 H   0  0
    2.6984   -3.9540    0.0000 H   0  0
    1.4777   -3.2536    0.0000 H   0  0
    3.9932   -1.7006    0.0000 H   0  0
    2.7725   -1.0002    0.0000 H   0  0
   -0.0621   -1.6880    0.0000 H   0  0
    1.2856   -6.2184    0.0000 H   0  0
   -0.7831   -2.9102    0.0000 H   0  0
   -1.5149   -4.5887    0.0000 H   0  0
    3.0978   -3.5093    0.0000 H   0  0
    2.3752   -4.7599    0.0000 H   0  0
    2.3854   -2.9338    0.0000 H   0  0
    5.5554   -2.2700    0.0000 H   0  0
    3.8208   -2.2679    0.0000 H   0  0
    3.2636   -5.4291    0.0000 H   0  0
    2.3792   -3.9376    0.0000 H   0  0
    2.3899   -4.9393    0.0000 H   0  0
    5.5511   -4.9292    0.0000 H   0  0
    3.8252   -4.9313    0.0000 H   0  0
    6.2709   -3.6780    0.0000 H   0  0
    5.4042   -2.1792    0.0000 H   0  0
    5.4042   -5.0042    0.0000 H   0  0
    6.2665   -3.4979    0.0000 H   0  0
  2  1  1  0
  3  7  1  0
  4  3  1  0
  5 15  2  0
  6  1  1  0
  7  1  1  0
  8  2  1  0
  9 14  1  0
 10 11  1  0
 11 17  1  0
 12  2  2  0
 13  8  1  0
 14 13  2  0
 15  9  1  0
 16  4  1  0
 17 18  2  0
 18 13  1  0
 19  4  1  0
 20 16  1  0
 21 16  1  0
 22 19  1  0
 23 22  1  0
  6  3  1  0
 21 23  1  0
  9 11  2  0
 10  5  1  0
  3 24  1  0
  6 25  1  0
  6 26  1  0
  7 27  1  0
  7 28  1  0
  8 29  1  0
 10 30  1  0
 14 31  1  0
 15 32  1  0
 16 33  1  0
 17 34  1  0
 18 35  1  0
 19 36  1  0
 19 37  1  0
 20 38  1  0
 20 39  1  0
 20 40  1  0
 21 41  1  0
 21 42  1  0
 22 43  1  0
 22 44  1  0
 23 45  1  0
 23 46  1  0
M  END
> <Name>
N-1H-indazol-5-yl-3-(2-methylpiperidin-1-yl)azetidine-1-carboxamide

> <ID>
88120153

> <RB>
2

> <clogP>
1.82

> <Supplier>
ChemBridge

> <tPSA>
64.26

> <Hacc>
3

> <Hdon>
2

> <Molecular_Weight>
313.39742

> <NumQueries>
10

> <NumQueriesMapped>
1

> <QueriesMapped>
N-[1-(1-cyclopropylethyl)-4-methyl-1H-pyrazol-5-yl]-2-(2H-indazol-2-yl)acetamide

> <categories>
1.2

> <LogSw>
-3.04

> <LIBRARY>
CORE

> <Scheme>
2718

> <StereoChemistry>
racemic

$$$$
5-methyl-3-{[2-(3-phenyl-1,2,4-oxadiazol-5-yl)-1-pyrrolidinyl]carbonyl}-1H-indazole
  SciTegic04051715162D

 47 51  0  0  0  0            999 V2000
    3.1417   -7.2667    0.0000 C   0  0
    3.6167   -3.7792    0.0000 N   0  0
    3.1417   -6.4375    0.0000 C   0  0
    3.4000   -4.5792    0.0000 C   0  0
    3.8042   -7.7542    0.0000 N   0  0
    3.8542   -6.0250    0.0000 N   0  0
    2.4667   -7.7417    0.0000 C   0  0
    2.9292   -3.3292    0.0000 C   0  0
    2.2875   -3.8500    0.0000 N   0  0
    2.5792   -4.6167    0.0000 O   0  0
    3.9417   -5.2042    0.0000 C   0  0
    3.5500   -8.5292    0.0000 N   0  0
    2.7250   -8.5292    0.0000 C   0  0
    1.6625   -7.5750    0.0000 C   0  0
    2.4250   -6.0292    0.0000 O   0  0
    2.9250   -2.5042    0.0000 C   0  0
    2.1667   -9.1417    0.0000 C   0  0
    4.6167   -6.3542    0.0000 C   0  0
    1.1167   -8.1750    0.0000 C   0  0
    1.3667   -8.9667    0.0000 C   0  0
    4.7542   -5.0375    0.0000 C   0  0
    5.1625   -5.7542    0.0000 C   0  0
    2.2042   -2.0917    0.0000 C   0  0
    3.6375   -2.0875    0.0000 C   0  0
    0.3250   -7.9792    0.0000 C   0  0
    2.2042   -1.2667    0.0000 C   0  0
    3.6292   -1.2542    0.0000 C   0  0
    2.9125   -0.8500    0.0000 C   0  0
    2.9875   -5.5035    0.0000 H   0  0
    4.1367   -9.3390    0.0000 H   0  0
    1.3535   -6.6239    0.0000 H   0  0
    2.4700  -10.0946    0.0000 H   0  0
    5.5348   -6.7506    0.0000 H   0  0
    3.9438   -7.0939    0.0000 H   0  0
    0.6923   -9.7051    0.0000 H   0  0
    5.7338   -4.8365    0.0000 H   0  0
    4.2592   -4.1686    0.0000 H   0  0
    5.8354   -5.0145    0.0000 H   0  0
    5.6575   -6.6231    0.0000 H   0  0
    1.3391   -2.5933    0.0000 H   0  0
    4.5074   -2.5807    0.0000 H   0  0
   -0.3581   -8.7095    0.0000 H   0  0
    0.0338   -7.0226    0.0000 H   0  0
   -0.6495   -7.7548    0.0000 H   0  0
    1.3361   -0.7702    0.0000 H   0  0
    4.4902   -0.7455    0.0000 H   0  0
    2.9034    0.1500    0.0000 H   0  0
  2  4  2  0
  3  1  1  0
  4 11  1  0
  5  1  2  0
  6  3  1  0
  7  1  1  0
  8  2  1  0
  9 10  1  0
 10  4  1  0
 11  6  1  0
 12  5  1  0
 13  7  1  0
 14  7  2  0
 15  3  2  0
 16  8  1  0
 17 13  2  0
 18  6  1  0
 19 14  1  0
 20 19  2  0
 21 11  1  0
 22 18  1  0
 23 16  1  0
 24 16  2  0
 25 19  1  0
 26 23  2  0
 27 24  1  0
 28 27  2  0
 12 13  1  0
 17 20  1  0
 21 22  1  0
  8  9  2  0
 28 26  1  0
 11 29  1  0
 12 30  1  0
 14 31  1  0
 17 32  1  0
 18 33  1  0
 18 34  1  0
 20 35  1  0
 21 36  1  0
 21 37  1  0
 22 38  1  0
 22 39  1  0
 23 40  1  0
 24 41  1  0
 25 42  1  0
 25 43  1  0
 25 44  1  0
 26 45  1  0
 27 46  1  0
 28 47  1  0
M  END
> <Name>
5-methyl-3-{[2-(3-phenyl-1,2,4-oxadiazol-5-yl)-1-pyrrolidinyl]carbonyl}-1H-indazole

> <ID>
55266801

> <RB>
3

> <clogP>
2.37

> <Supplier>
ChemBridge

> <tPSA>
87.91

> <Hacc>
5

> <Hdon>
1

> <Molecular_Weight>
373.40786

> <NumQueries>
10

> <NumQueriesMapped>
1

> <QueriesMapped>
N-[1-(1-cyclopropylethyl)-4-methyl-1H-pyrazol-5-yl]-2-(2H-indazol-2-yl)acetamide

> <categories>
1.2

> <LogSw>
-3.95

> <LIBRARY>
CORE

> <Scheme>
2851

> <StereoChemistry>
racemic

$$$$
2-[3-(2-methoxyphenyl)-1H-indazol-1-yl]-N-(2-methyl-2H-1,2,3-triazol-4-yl)acetamide
  SciTegic04051715162D

 45 48  0  0  0  0            999 V2000
    7.7917   -2.4750    0.0000 N   0  0
    7.1292   -1.9917    0.0000 N   0  0
    7.5667   -3.2417    0.0000 C   0  0
    5.0125    0.1708    0.0000 N   0  0
    6.7250   -3.2750    0.0000 C   0  0
    5.7667    0.4958    0.0000 C   0  0
    4.4542    0.7833    0.0000 N   0  0
    6.4542   -2.4917    0.0000 C   0  0
    4.8792    1.5000    0.0000 N   0  0
    8.0917   -3.8667    0.0000 C   0  0
    7.1542   -1.1667    0.0000 C   0  0
    5.6792    1.3208    0.0000 C   0  0
    6.4542   -0.7375    0.0000 C   0  0
    6.4792    0.0833    0.0000 N   0  0
    8.9042   -3.7250    0.0000 C   0  0
    5.7292   -1.1292    0.0000 O   0  0
    6.1792   -3.9042    0.0000 C   0  0
    3.6292    0.7083    0.0000 C   0  0
    7.8125   -4.6500    0.0000 C   0  0
    9.1875   -2.9417    0.0000 O   0  0
    5.6292   -2.3375    0.0000 C   0  0
    9.4417   -4.3625    0.0000 C   0  0
   10.0042   -2.7917    0.0000 C   0  0
    5.3625   -3.7500    0.0000 C   0  0
    8.3417   -5.2792    0.0000 C   0  0
    5.0917   -2.9667    0.0000 C   0  0
    9.1542   -5.1375    0.0000 C   0  0
    8.0341   -0.6915    0.0000 H   0  0
    7.1816   -0.1671    0.0000 H   0  0
    6.4257    1.9862    0.0000 H   0  0
    7.3530    0.5695    0.0000 H   0  0
    6.5078   -4.8487    0.0000 H   0  0
    3.0025    1.4876    0.0000 H   0  0
    3.2853   -0.2307    0.0000 H   0  0
    2.6439    0.5373    0.0000 H   0  0
    6.8284   -4.8275    0.0000 H   0  0
    5.2962   -1.3946    0.0000 H   0  0
   10.4268   -4.1907    0.0000 H   0  0
   10.3418   -1.8504    0.0000 H   0  0
   10.6474   -3.5574    0.0000 H   0  0
   10.9886   -2.6158    0.0000 H   0  0
    4.7089   -4.5069    0.0000 H   0  0
    7.9993   -6.2188    0.0000 H   0  0
    4.1091   -2.7807    0.0000 H   0  0
    9.7939   -5.9061    0.0000 H   0  0
  2  1  1  0
  3  1  2  0
  4  6  2  0
  5  3  1  0
  6 14  1  0
  7  4  1  0
  8  2  1  0
  9 12  2  0
 10  3  1  0
 11  2  1  0
 12  6  1  0
 13 11  1  0
 14 13  1  0
 15 10  2  0
 16 13  2  0
 17  5  1  0
 18  7  1  0
 19 10  1  0
 20 15  1  0
 21  8  1  0
 22 15  1  0
 23 20  1  0
 24 17  2  0
 25 19  2  0
 26 21  2  0
 27 25  1  0
  5  8  2  0
 26 24  1  0
 22 27  2  0
  9  7  1  0
 11 28  1  0
 11 29  1  0
 12 30  1  0
 14 31  1  0
 17 32  1  0
 18 33  1  0
 18 34  1  0
 18 35  1  0
 19 36  1  0
 21 37  1  0
 22 38  1  0
 23 39  1  0
 23 40  1  0
 23 41  1  0
 24 42  1  0
 25 43  1  0
 26 44  1  0
 27 45  1  0
M  END
> <Name>
2-[3-(2-methoxyphenyl)-1H-indazol-1-yl]-N-(2-methyl-2H-1,2,3-triazol-4-yl)acetamide

> <ID>
88852099

> <RB>
5

> <clogP>
2.35

> <Supplier>
ChemBridge

> <tPSA>
86.86

> <Hacc>
5

> <Hdon>
1

> <Molecular_Weight>
362.38522

> <NumQueries>
10

> <NumQueriesMapped>
1

> <QueriesMapped>
N-[1-(1-cyclopropylethyl)-4-methyl-1H-pyrazol-5-yl]-2-(2H-indazol-2-yl)acetamide

> <categories>
1.2

> <LogSw>
-3.85

> <LIBRARY>
CORE

> <Scheme>
2218

> <StereoChemistry>
N/A

$$$$
1-{2-[4-(3,6-dimethyl-2-pyrazinyl)-1-piperazinyl]ethyl}-1H-indazole
  SciTegic04051715162D

 49 52  0  0  0  0            999 V2000
    2.6042   -2.2542    0.0000 C   0  0
   10.5375   -0.6375    0.0000 N   0  0
    9.9917   -1.8542    0.0000 N   0  0
    3.8917   -1.9792    0.0000 N   0  0
    2.1917   -3.5167    0.0000 N   0  0
   10.9875   -2.7375    0.0000 C   0  0
    0.4250   -1.5375    0.0000 N   0  0
   11.8542   -0.7792    0.0000 C   0  0
   12.1292   -2.0667    0.0000 C   0  0
    6.5042   -1.4292    0.0000 N   0  0
    1.7250   -1.2625    0.0000 C   0  0
    8.7042   -2.1375    0.0000 C   0  0
    4.3167   -0.7167    0.0000 C   0  0
    4.7917   -2.9625    0.0000 C   0  0
    7.8000   -1.1417    0.0000 C   0  0
    0.8875   -3.8000    0.0000 C   0  0
    0.0000   -2.8000    0.0000 C   0  0
    5.6167   -0.4375    0.0000 C   0  0
    6.1000   -2.6917    0.0000 C   0  0
   10.9875   -4.0792    0.0000 C   0  0
   13.2875   -2.7375    0.0000 C   0  0
    2.1250    0.0000    0.0000 C   0  0
    0.4917   -5.0625    0.0000 C   0  0
   12.1292   -4.7417    0.0000 C   0  0
   13.2875   -4.0792    0.0000 C   0  0
   12.5239   -0.0366    0.0000 H   0  0
    8.4006   -3.0903    0.0000 H   0  0
    9.3781   -2.8763    0.0000 H   0  0
    4.6357    0.2310    0.0000 H   0  0
    3.3390   -0.9267    0.0000 H   0  0
    5.4669   -3.7002    0.0000 H   0  0
    3.8125   -3.1652    0.0000 H   0  0
    8.1028   -0.1886    0.0000 H   0  0
    7.1252   -0.4037    0.0000 H   0  0
   -0.9800   -2.9992    0.0000 H   0  0
    4.9498    0.3077    0.0000 H   0  0
    6.5944   -0.2275    0.0000 H   0  0
    5.7951   -3.6441    0.0000 H   0  0
    7.0792   -2.4890    0.0000 H   0  0
   10.1209   -4.5783    0.0000 H   0  0
   14.1539   -2.2381    0.0000 H   0  0
    3.1025    0.2110    0.0000 H   0  0
    1.4525    0.7401    0.0000 H   0  0
    2.4312    0.9520    0.0000 H   0  0
   -0.4849   -5.2776    0.0000 H   0  0
    1.1677   -5.7994    0.0000 H   0  0
    0.1900   -6.0159    0.0000 H   0  0
   12.1261   -5.7417    0.0000 H   0  0
   14.1525   -4.5810    0.0000 H   0  0
  2  3  1  0
  3 12  1  0
  4  1  1  0
  5  1  1  0
  6  3  1  0
  7 11  1  0
  8  2  2  0
  9  6  1  0
 10 19  1  0
 11  1  2  0
 12 15  1  0
 13  4  1  0
 14  4  1  0
 15 10  1  0
 16  5  2  0
 17  7  2  0
 18 13  1  0
 19 14  1  0
 20  6  2  0
 21  9  2  0
 22 11  1  0
 23 16  1  0
 24 20  1  0
 25 24  2  0
 16 17  1  0
 10 18  1  0
  8  9  1  0
 21 25  1  0
  8 26  1  0
 12 27  1  0
 12 28  1  0
 13 29  1  0
 13 30  1  0
 14 31  1  0
 14 32  1  0
 15 33  1  0
 15 34  1  0
 17 35  1  0
 18 36  1  0
 18 37  1  0
 19 38  1  0
 19 39  1  0
 20 40  1  0
 21 41  1  0
 22 42  1  0
 22 43  1  0
 22 44  1  0
 23 45  1  0
 23 46  1  0
 23 47  1  0
 24 48  1  0
 25 49  1  0
M  END
> <Name>
1-{2-[4-(3,6-dimethyl-2-pyrazinyl)-1-piperazinyl]ethyl}-1H-indazole

> <ID>
32050779

> <RB>
4

> <clogP>
2.2

> <Supplier>
ChemBridge

> <tPSA>
50.08

> <Hacc>
5

> <Hdon>
0

> <Molecular_Weight>
336.43406

> <NumQueries>
10

> <NumQueriesMapped>
1

> <QueriesMapped>
N-[1-(1-cyclopropylethyl)-4-methyl-1H-pyrazol-5-yl]-2-(2H-indazol-2-yl)acetamide

> <categories>
1.2

> <LogSw>
-3.76

> <LIBRARY>
CORE

> <Scheme>
3501

> <StereoChemistry>
N/A

$$$$
N-[1-(1-cyclopropylethyl)-4-methyl-1H-pyrazol-5-yl]-2-(2H-indazol-2-yl)acetamide
  SciTegic04051715162D

 45 48  0  0  0  0            999 V2000
    5.2792   -5.4792    0.0000 N   0  0
    4.6125   -5.9667    0.0000 C   0  0
    5.0292   -4.7000    0.0000 N   0  0
    3.1792   -8.4417    0.0000 N   0  0
    3.0875   -9.2625    0.0000 N   0  0
    3.9417   -5.4750    0.0000 C   0  0
    1.8667   -8.7250    0.0000 C   0  0
    4.6125   -6.8000    0.0000 N   0  0
    2.2792   -9.4375    0.0000 C   0  0
    2.4292   -8.1000    0.0000 C   0  0
    6.0792   -5.7417    0.0000 C   0  0
    3.9000   -7.2125    0.0000 C   0  0
    4.2042   -4.6917    0.0000 C   0  0
    3.8917   -8.0292    0.0000 C   0  0
    6.2500   -6.5542    0.0000 C   0  0
    6.0000   -7.3417    0.0000 C   0  0
    6.8042   -7.1625    0.0000 C   0  0
    1.0375   -8.7250    0.0000 C   0  0
    1.8667  -10.1417    0.0000 C   0  0
    3.1792   -6.7917    0.0000 O   0  0
    0.6292   -9.4417    0.0000 C   0  0
    1.0417  -10.1542    0.0000 C   0  0
    3.1417   -5.7042    0.0000 C   0  0
    6.6917   -5.1917    0.0000 C   0  0
    5.4788   -7.2995    0.0000 H   0  0
    2.2254   -7.1210    0.0000 H   0  0
    5.8734   -4.7631    0.0000 H   0  0
    3.6242   -3.8771    0.0000 H   0  0
    4.7555   -8.5331    0.0000 H   0  0
    4.7614   -7.5356    0.0000 H   0  0
    5.2513   -6.5041    0.0000 H   0  0
    5.6974   -8.2948    0.0000 H   0  0
    5.0239   -7.5592    0.0000 H   0  0
    7.4777   -7.9017    0.0000 H   0  0
    7.7803   -6.9450    0.0000 H   0  0
    0.5350   -7.8604    0.0000 H   0  0
    2.3705  -11.0055    0.0000 H   0  0
   -0.3708   -9.4452    0.0000 H   0  0
    0.5488  -11.0243    0.0000 H   0  0
    2.3767   -5.0602    0.0000 H   0  0
    2.9863   -6.6921    0.0000 H   0  0
    2.2083   -6.0631    0.0000 H   0  0
    7.6417   -5.5039    0.0000 H   0  0
    6.4832   -4.2137    0.0000 H   0  0
    7.4357   -4.5236    0.0000 H   0  0
  2  1  1  0
  3  1  1  0
  4 14  1  0
  5  4  1  0
  6  2  2  0
  7 10  2  0
  8  2  1  0
  9  5  2  0
 10  4  1  0
 11  1  1  0
 12  8  1  0
 13  3  2  0
 14 12  1  0
 15 11  1  0
 16 15  1  0
 17 15  1  0
 18  7  1  0
 19  9  1  0
 20 12  2  0
 21 18  2  0
 22 19  2  0
 23  6  1  0
 24 11  1  0
  6 13  1  0
 17 16  1  0
  9  7  1  0
 22 21  1  0
  8 25  1  0
 10 26  1  0
 11 27  1  0
 13 28  1  0
 14 29  1  0
 14 30  1  0
 15 31  1  0
 16 32  1  0
 16 33  1  0
 17 34  1  0
 17 35  1  0
 18 36  1  0
 19 37  1  0
 21 38  1  0
 22 39  1  0
 23 40  1  0
 23 41  1  0
 23 42  1  0
 24 43  1  0
 24 44  1  0
 24 45  1  0
M  END
> <Name>
N-[1-(1-cyclopropylethyl)-4-methyl-1H-pyrazol-5-yl]-2-(2H-indazol-2-yl)acetamide

> <ID>
40523469

> <RB>
5

> <clogP>
2.03

> <Supplier>
ChemBridge

> <tPSA>
64.74

> <Hacc>
3

> <Hdon>
1

> <Molecular_Weight>
323.39224

> <NumQueries>
10

> <NumQueriesMapped>
1

> <QueriesMapped>
N-[1-(1-cyclopropylethyl)-4-methyl-1H-pyrazol-5-yl]-2-(2H-indazol-2-yl)acetamide

> <categories>
1.2

> <LogSw>
-3.29

> <LIBRARY>
CORE

> <Scheme>
2315

> <StereoChemistry>
racemic

$$$$
N-1H-indazol-5-yl-4-(2-oxo-2-pyrrolidin-1-ylethyl)piperazine-1-carboxamide
  SciTegic04051715162D

 50 53  0  0  0  0            999 V2000
    1.5167   -1.7750    0.0000 C   0  0
    2.2292   -2.1875    0.0000 N   0  0
    5.0917   -3.0167    0.0000 C   0  0
   -0.2000   -5.5625    0.0000 N   0  0
    5.8125   -3.4167    0.0000 N   0  0
    0.8042   -2.1875    0.0000 N   0  0
    0.0792   -4.2500    0.0000 C   0  0
    0.6167   -5.4750    0.0000 N   0  0
    3.6667   -3.0125    0.0000 N   0  0
    0.7917   -4.6625    0.0000 C   0  0
    4.3875   -3.4292    0.0000 C   0  0
    1.5167   -0.9500    0.0000 O   0  0
    0.8000   -3.0125    0.0000 C   0  0
    0.0792   -3.4167    0.0000 C   0  0
   -0.5375   -4.8000    0.0000 C   0  0
    5.0917   -2.1917    0.0000 O   0  0
    2.2375   -3.0167    0.0000 C   0  0
    2.9417   -1.7792    0.0000 C   0  0
    1.5125   -4.2542    0.0000 C   0  0
    2.9542   -3.4292    0.0000 C   0  0
    3.6625   -2.1917    0.0000 C   0  0
    1.5167   -3.4292    0.0000 C   0  0
    5.9042   -4.2417    0.0000 C   0  0
    6.5625   -3.0917    0.0000 C   0  0
    6.7042   -4.4167    0.0000 C   0  0
    7.1167   -3.7042    0.0000 C   0  0
   -0.0609   -1.6858    0.0000 H   0  0
    1.2856   -6.2184    0.0000 H   0  0
    4.3904   -4.4292    0.0000 H   0  0
    5.2558   -3.9252    0.0000 H   0  0
   -0.7837   -2.9113    0.0000 H   0  0
   -1.5149   -4.5887    0.0000 H   0  0
    2.2475   -4.0166    0.0000 H   0  0
    1.3708   -2.5179    0.0000 H   0  0
    3.8093   -1.2820    0.0000 H   0  0
    2.0738   -1.2825    0.0000 H   0  0
    2.3752   -4.7599    0.0000 H   0  0
    2.0910   -3.9340    0.0000 H   0  0
    3.8209   -3.9280    0.0000 H   0  0
    3.6574   -1.1917    0.0000 H   0  0
    4.5304   -2.6884    0.0000 H   0  0
    2.3848   -2.9327    0.0000 H   0  0
    6.0147   -5.2356    0.0000 H   0  0
    4.9273   -4.0280    0.0000 H   0  0
    7.4801   -2.6941    0.0000 H   0  0
    5.8916   -2.3502    0.0000 H   0  0
    7.6811   -4.6304    0.0000 H   0  0
    6.2032   -5.2821    0.0000 H   0  0
    7.7876   -4.4457    0.0000 H   0  0
    7.6177   -2.8388    0.0000 H   0  0
  2  1  1  0
  3 11  1  0
  4 15  2  0
  5  3  1  0
  6  1  1  0
  7 14  1  0
  8 10  1  0
  9 21  1  0
 10 19  1  0
 11  9  1  0
 12  1  2  0
 13  6  1  0
 14 13  2  0
 15  7  1  0
 16  3  2  0
 17  2  1  0
 18  2  1  0
 19 22  2  0
 20 17  1  0
 21 18  1  0
 22 13  1  0
 23  5  1  0
 24  5  1  0
 25 23  1  0
 26 24  1  0
  9 20  1  0
 10  7  2  0
  4  8  1  0
 25 26  1  0
  6 27  1  0
  8 28  1  0
 11 29  1  0
 11 30  1  0
 14 31  1  0
 15 32  1  0
 17 33  1  0
 17 34  1  0
 18 35  1  0
 18 36  1  0
 19 37  1  0
 20 38  1  0
 20 39  1  0
 21 40  1  0
 21 41  1  0
 22 42  1  0
 23 43  1  0
 23 44  1  0
 24 45  1  0
 24 46  1  0
 25 47  1  0
 25 48  1  0
 26 49  1  0
 26 50  1  0
M  END
> <Name>
N-1H-indazol-5-yl-4-(2-oxo-2-pyrrolidin-1-ylethyl)piperazine-1-carboxamide

> <ID>
52929571

> <RB>
3

> <clogP>
0.83

> <Supplier>
ChemBridge

> <tPSA>
84.57

> <Hacc>
4

> <Hdon>
2

> <Molecular_Weight>
356.42216

> <NumQueries>
10

> <NumQueriesMapped>
1

> <QueriesMapped>
N-[1-(1-cyclopropylethyl)-4-methyl-1H-pyrazol-5-yl]-2-(2H-indazol-2-yl)acetamide

> <categories>
1.2

> <LogSw>
-2.51

> <LIBRARY>
CORE

> <Scheme>
2718

> <StereoChemistry>
N/A

$$$$
2-(1H-indazol-1-yl)-N-[1-(tetrahydrofuran-2-ylmethyl)piperidin-4-yl]acetamide
  SciTegic04051715162D

 51 54  0  0  0  0            999 V2000
    5.5000   -7.2375    0.0000 N   0  0
    4.7417   -6.8917    0.0000 N   0  0
    6.2167   -6.8167    0.0000 C   0  0
    6.2167   -5.9917    0.0000 C   0  0
    5.4042   -8.0625    0.0000 C   0  0
    4.1792   -7.5167    0.0000 C   0  0
    4.6000   -8.2375    0.0000 C   0  0
    6.9292   -3.1042    0.0000 N   0  0
    6.9292   -5.5792    0.0000 N   0  0
    5.4917   -5.5792    0.0000 O   0  0
    8.3917   -2.2042    0.0000 O   0  0
    6.9292   -2.2792    0.0000 C   0  0
    7.6417   -4.3417    0.0000 C   0  0
    6.2167   -4.3417    0.0000 C   0  0
    6.9292   -4.7542    0.0000 C   0  0
    6.2167   -3.5167    0.0000 C   0  0
    7.6417   -3.5167    0.0000 C   0  0
    7.6500   -1.8667    0.0000 C   0  0
    5.9667   -8.6750    0.0000 C   0  0
    4.3542   -9.0167    0.0000 C   0  0
    8.9500   -1.5917    0.0000 C   0  0
    7.7292   -1.0500    0.0000 C   0  0
    5.7042   -9.4542    0.0000 C   0  0
    8.5417   -0.8750    0.0000 C   0  0
    4.9042   -9.6292    0.0000 C   0  0
    7.0845   -7.3135    0.0000 H   0  0
    7.0818   -6.3151    0.0000 H   0  0
    3.1844   -7.4147    0.0000 H   0  0
    7.7955   -6.0787    0.0000 H   0  0
    6.0641   -1.7776    0.0000 H   0  0
    6.0627   -2.7784    0.0000 H   0  0
    8.5071   -3.8407    0.0000 H   0  0
    7.6417   -5.3417    0.0000 H   0  0
    5.3513   -3.8407    0.0000 H   0  0
    6.2167   -5.3417    0.0000 H   0  0
    7.7955   -5.2537    0.0000 H   0  0
    5.3513   -4.0177    0.0000 H   0  0
    6.2167   -2.5167    0.0000 H   0  0
    8.5071   -4.0177    0.0000 H   0  0
    7.6417   -2.5167    0.0000 H   0  0
    7.6964   -2.8656    0.0000 H   0  0
    6.9449   -8.4676    0.0000 H   0  0
    3.3768   -9.2281    0.0000 H   0  0
    9.6237   -0.8527    0.0000 H   0  0
    9.4450   -2.4606    0.0000 H   0  0
    7.8257   -0.0547    0.0000 H   0  0
    6.7516   -1.2606    0.0000 H   0  0
    6.3715  -10.1990    0.0000 H   0  0
    9.5193   -0.6644    0.0000 H   0  0
    8.0467   -0.0061    0.0000 H   0  0
    4.5974  -10.5810    0.0000 H   0  0
  2  1  1  0
  3  1  1  0
  4  3  1  0
  5  1  1  0
  6  2  2  0
  7  5  1  0
  8 16  1  0
  9  4  1  0
 10  4  2  0
 11 18  1  0
 12  8  1  0
 13 15  1  0
 14 15  1  0
 15  9  1  0
 16 14  1  0
 17 13  1  0
 18 12  1  0
 19  5  2  0
 20  7  2  0
 21 11  1  0
 22 18  1  0
 23 19  1  0
 24 22  1  0
 25 23  2  0
  6  7  1  0
 25 20  1  0
  8 17  1  0
 24 21  1  0
  3 26  1  0
  3 27  1  0
  6 28  1  0
  9 29  1  0
 12 30  1  0
 12 31  1  0
 13 32  1  0
 13 33  1  0
 14 34  1  0
 14 35  1  0
 15 36  1  0
 16 37  1  0
 16 38  1  0
 17 39  1  0
 17 40  1  0
 18 41  1  0
 19 42  1  0
 20 43  1  0
 21 44  1  0
 21 45  1  0
 22 46  1  0
 22 47  1  0
 23 48  1  0
 24 49  1  0
 24 50  1  0
 25 51  1  0
M  END
> <Name>
2-(1H-indazol-1-yl)-N-[1-(tetrahydrofuran-2-ylmethyl)piperidin-4-yl]acetamide

> <ID>
78958029

> <RB>
5

> <clogP>
1.18

> <Supplier>
ChemBridge

> <tPSA>
59.39

> <Hacc>
4

> <Hdon>
1

> <Molecular_Weight>
342.43534

> <NumQueries>
10

> <NumQueriesMapped>
1

> <QueriesMapped>
N-[1-(1-cyclopropylethyl)-4-methyl-1H-pyrazol-5-yl]-2-(2H-indazol-2-yl)acetamide

> <categories>
1.2

> <LogSw>
-2.71

> <LIBRARY>
CORE

> <Scheme>
2736

> <StereoChemistry>
racemic

$$$$
1-(2,3-dihydrothieno[3,4-b][1,4]dioxin-5-ylcarbonyl)-4-(3-pyridinylmethyl)-1,4-diazepane
  SciTegic04051715162D

 46 49  0  0  0  0            999 V2000
    3.1417   -7.2667    0.0000 C   0  0
    2.4750   -7.7542    0.0000 C   0  0
    3.1417   -6.4375    0.0000 C   0  0
    3.8167   -7.7500    0.0000 S   0  0
    2.7375   -8.5375    0.0000 C   0  0
    3.8542   -6.0250    0.0000 N   0  0
    3.5667   -8.5375    0.0000 C   0  0
    5.2125   -4.7667    0.0000 N   0  0
    1.6667   -7.5875    0.0000 O   0  0
    2.1917   -9.1542    0.0000 O   0  0
    2.4250   -6.0167    0.0000 O   0  0
    3.8000   -5.2000    0.0000 C   0  0
    5.2167   -1.9167    0.0000 N   0  0
    5.6250   -4.0500    0.0000 C   0  0
    5.2125   -3.3292    0.0000 C   0  0
    4.3917   -4.6417    0.0000 C   0  0
    5.3250   -6.2500    0.0000 C   0  0
    4.5292   -6.4917    0.0000 C   0  0
    5.6250   -5.4792    0.0000 C   0  0
    5.6292   -2.6250    0.0000 C   0  0
    1.1167   -8.2042    0.0000 C   0  0
    1.3792   -8.9875    0.0000 C   0  0
    4.3917   -1.9042    0.0000 C   0  0
    4.3875   -3.3250    0.0000 C   0  0
    3.9792   -2.6125    0.0000 C   0  0
    4.1572   -9.3445    0.0000 H   0  0
    3.7344   -4.2022    0.0000 H   0  0
    3.0727   -5.8863    0.0000 H   0  0
    6.6250   -4.0512    0.0000 H   0  0
    6.1251   -4.9160    0.0000 H   0  0
    3.4031   -4.4911    0.0000 H   0  0
    5.1190   -3.9554    0.0000 H   0  0
    6.2818   -5.9594    0.0000 H   0  0
    4.9623   -7.1819    0.0000 H   0  0
    5.3517   -7.0604    0.0000 H   0  0
    3.5724   -6.7823    0.0000 H   0  0
    6.1260   -6.3446    0.0000 H   0  0
    5.9877   -4.5473    0.0000 H   0  0
    6.6292   -2.6285    0.0000 H   0  0
    0.4511   -8.9505    0.0000 H   0  0
    0.7989   -7.2560    0.0000 H   0  0
    0.3996   -8.7865    0.0000 H   0  0
    1.6970   -9.9357    0.0000 H   0  0
    3.8999   -1.0335    0.0000 H   0  0
    3.8839   -4.1889    0.0000 H   0  0
    2.9792   -2.6090    0.0000 H   0  0
  2  1  2  0
  3  1  1  0
  4  1  1  0
  5  2  1  0
  6  3  1  0
  7  4  1  0
  8 16  1  0
  9  2  1  0
 10  5  1  0
 11  3  2  0
 12  6  1  0
 13 20  1  0
 14  8  1  0
 15 14  1  0
 16 12  1  0
 17 18  1  0
 18  6  1  0
 19 17  1  0
 20 15  2  0
 21  9  1  0
 22 21  1  0
 23 25  1  0
 24 15  1  0
 25 24  2  0
  7  5  2  0
 22 10  1  0
  8 19  1  0
 13 23  2  0
  7 26  1  0
 12 27  1  0
 12 28  1  0
 14 29  1  0
 14 30  1  0
 16 31  1  0
 16 32  1  0
 17 33  1  0
 17 34  1  0
 18 35  1  0
 18 36  1  0
 19 37  1  0
 19 38  1  0
 20 39  1  0
 21 40  1  0
 21 41  1  0
 22 42  1  0
 22 43  1  0
 23 44  1  0
 24 45  1  0
 25 46  1  0
M  END
> <Name>
1-(2,3-dihydrothieno[3,4-b][1,4]dioxin-5-ylcarbonyl)-4-(3-pyridinylmethyl)-1,4-diazepane

> <ID>
75146276

> <RB>
3

> <clogP>
1.71

> <Supplier>
ChemBridge

> <tPSA>
54.9

> <Hacc>
5

> <Hdon>
0

> <Molecular_Weight>
359.44264

> <NumQueries>
10

> <NumQueriesMapped>
1

> <QueriesMapped>
N-(2,3-dihydro-1-benzofuran-3-yl)-2,3-dihydrothieno[3,4-b][1,4]dioxine-5-carboxamide

> <categories>
1.2

> <LogSw>
-1.98

> <LIBRARY>
CORE

> <Scheme>
2858

> <StereoChemistry>
N/A

$$$$
1,5-dimethyl-3-{[5-(1-methyl-1H-pyrazol-4-yl)-4-phenyl-1H-imidazol-1-yl]methyl}-1H-indazole
  SciTegic04051715162D

 51 55  0  0  0  0            999 V2000
    3.9292   -1.2250    0.0000 C   0  0
    3.1792   -1.5417    0.0000 C   0  0
    3.0042   -2.3500    0.0000 N   0  0
    3.2917   -3.7542    0.0000 C   0  0
    2.5000   -4.0042    0.0000 N   0  0
    1.8500   -1.6792    0.0000 N   0  0
    2.5000   -4.8417    0.0000 N   0  0
    2.4542   -1.1292    0.0000 C   0  0
    3.7792   -4.4292    0.0000 C   0  0
    3.2917   -5.1000    0.0000 C   0  0
    2.1792   -2.4292    0.0000 C   0  0
    4.6292   -1.6417    0.0000 C   0  0
    4.9292   -0.3375    0.0000 N   0  0
    3.5542   -2.9750    0.0000 C   0  0
    5.2542   -1.1042    0.0000 N   0  0
    4.1167   -0.4167    0.0000 C   0  0
    3.6292   -5.8542    0.0000 C   0  0
    4.6000   -4.5167    0.0000 C   0  0
    2.3417   -0.3042    0.0000 C   0  0
    4.9375   -5.2792    0.0000 C   0  0
    4.4417   -5.9417    0.0000 C   0  0
    1.8292   -5.3292    0.0000 C   0  0
    6.0625   -1.2875    0.0000 C   0  0
    2.9792    0.2000    0.0000 C   0  0
    1.5667   -0.0042    0.0000 C   0  0
    5.7542   -5.3667    0.0000 C   0  0
    2.8667    1.0208    0.0000 C   0  0
    1.4542    0.8125    0.0000 C   0  0
    2.0917    1.3250    0.0000 C   0  0
    1.6730   -3.2916    0.0000 H   0  0
    4.7158   -2.6379    0.0000 H   0  0
    4.5346   -2.7779    0.0000 H   0  0
    4.2152   -3.7254    0.0000 H   0  0
    3.4573    0.3351    0.0000 H   0  0
    3.0411   -6.6630    0.0000 H   0  0
    5.1893   -3.7088    0.0000 H   0  0
    4.8408   -6.8586    0.0000 H   0  0
    1.8808   -6.3279    0.0000 H   0  0
    0.9463   -4.8597    0.0000 H   0  0
    0.9816   -5.8599    0.0000 H   0  0
    6.7824   -0.5934    0.0000 H   0  0
    6.2864   -2.2621    0.0000 H   0  0
    7.0187   -1.5801    0.0000 H   0  0
    3.9069   -0.1734    0.0000 H   0  0
    0.7824   -0.6245    0.0000 H   0  0
    6.1589   -6.2812    0.0000 H   0  0
    6.3410   -4.5570    0.0000 H   0  0
    6.7487   -5.4717    0.0000 H   0  0
    3.6527    1.6390    0.0000 H   0  0
    0.5249    1.1819    0.0000 H   0  0
    1.9407    2.3135    0.0000 H   0  0
  2  1  1  0
  3  2  1  0
  4 14  1  0
  5  4  2  0
  6  8  1  0
  7  5  1  0
  8  2  2  0
  9  4  1  0
 10  9  1  0
 11  3  1  0
 12  1  2  0
 13 16  2  0
 14  3  1  0
 15 12  1  0
 16  1  1  0
 17 10  2  0
 18  9  2  0
 19  8  1  0
 20 18  1  0
 21 20  2  0
 22  7  1  0
 23 15  1  0
 24 19  1  0
 25 19  2  0
 26 20  1  0
 27 24  2  0
 28 25  1  0
 29 28  2  0
 15 13  1  0
 11  6  2  0
 27 29  1  0
 10  7  1  0
 17 21  1  0
 11 30  1  0
 12 31  1  0
 14 32  1  0
 14 33  1  0
 16 34  1  0
 17 35  1  0
 18 36  1  0
 21 37  1  0
 22 38  1  0
 22 39  1  0
 22 40  1  0
 23 41  1  0
 23 42  1  0
 23 43  1  0
 24 44  1  0
 25 45  1  0
 26 46  1  0
 26 47  1  0
 26 48  1  0
 27 49  1  0
 28 50  1  0
 29 51  1  0
M  END
> <Name>
1,5-dimethyl-3-{[5-(1-methyl-1H-pyrazol-4-yl)-4-phenyl-1H-imidazol-1-yl]methyl}-1H-indazole

> <ID>
18162327

> <RB>
4

> <clogP>
3.65

> <Supplier>
ChemBridge

> <tPSA>
53.46

> <Hacc>
3

> <Hdon>
0

> <Molecular_Weight>
382.46098

> <NumQueries>
10

> <NumQueriesMapped>
1

> <QueriesMapped>
N-[1-(1-cyclopropylethyl)-4-methyl-1H-pyrazol-5-yl]-2-(2H-indazol-2-yl)acetamide

> <categories>
1.2

> <LogSw>
-5.1

> <LIBRARY>
CORE

> <Scheme>
2324

> <StereoChemistry>
N/A

$$$$
N-(3-chloro-4-methoxyphenyl)-2-[(5-cyano-4-ethyl-6-oxo-1,6-dihydro-2-pyrimidinyl)thio]acetamide
  SciTegic04051715162D

 40 41  0  0  0  0            999 V2000
    7.4125    2.3583    0.0000 C   0  0
    6.2875    3.0083    0.0000 N   0  0
    7.0375    3.0083    0.0000 C   0  0
    5.9125    2.3583    0.0000 C   0  0
    6.2875    1.7083    0.0000 N   0  0
    7.0375    1.7083    0.0000 C   0  0
    8.1625    2.3583    0.0000 C   0  0
    8.9125    2.3583    0.0000 N   0  0
    1.7875    4.2917    0.0000 C   0  0
    2.5375    4.2917    0.0000 C   0  0
    4.0375    3.0083    0.0000 C   0  0
    5.1625    2.3583    0.0000 S   0  0
    3.6625    3.6583    0.0000 N   0  0
    7.4125    3.6583    0.0000 O   0  0
    2.9125    3.6583    0.0000 C   0  0
    1.4125    3.6583    0.0000 C   0  0
    3.6625    2.3583    0.0000 O   0  0
    1.7875    3.0083    0.0000 C   0  0
    4.7875    3.0083    0.0000 C   0  0
    1.4125    4.9500    0.0000 Cl  0  0
    2.5375    3.0083    0.0000 C   0  0
    7.4125    1.0583    0.0000 C   0  0
    0.6625    3.6583    0.0000 O   0  0
    0.2875    3.0083    0.0000 C   0  0
    7.0375    0.4083    0.0000 C   0  0
    5.7874    3.8742    0.0000 H   0  0
    3.0328    5.1604    0.0000 H   0  0
    4.1626    4.5242    0.0000 H   0  0
    1.2874    2.1424    0.0000 H   0  0
    5.2876    3.8742    0.0000 H   0  0
    5.7875    3.0081    0.0000 H   0  0
    3.0376    2.1424    0.0000 H   0  0
    8.4125    1.0583    0.0000 H   0  0
    7.9126    1.9242    0.0000 H   0  0
   -0.7125    3.0083    0.0000 H   0  0
    0.7905    2.1440    0.0000 H   0  0
   -0.2110    2.1414    0.0000 H   0  0
    7.5395   -0.4566    0.0000 H   0  0
    6.0375    0.4100    0.0000 H   0  0
    6.5378   -0.4579    0.0000 H   0  0
  2  3  1  0
  3  1  1  0
  4  5  2  0
  5  6  1  0
  6  1  2  0
  7  1  1  0
  8  7  3  0
  9 10  1  0
 10 15  2  0
 11 19  1  0
 12  4  1  0
 13 11  1  0
 14  3  2  0
 15 13  1  0
 16 18  1  0
 17 11  2  0
 18 21  2  0
 19 12  1  0
 20  9  1  0
 21 15  1  0
 22  6  1  0
 23 16  1  0
 24 23  1  0
 25 22  1  0
  2  4  1  0
 16  9  2  0
  2 26  1  0
 10 27  1  0
 13 28  1  0
 18 29  1  0
 19 30  1  0
 19 31  1  0
 21 32  1  0
 22 33  1  0
 22 34  1  0
 24 35  1  0
 24 36  1  0
 24 37  1  0
 25 38  1  0
 25 39  1  0
 25 40  1  0
M  END
> <Name>
N-(3-chloro-4-methoxyphenyl)-2-[(5-cyano-4-ethyl-6-oxo-1,6-dihydro-2-pyrimidinyl)thio]acetamide

> <ID>
9129836

> <RB>
4

> <clogP>
1.882

> <Supplier>
ChemBridge

> <tPSA>
107.87

> <Hacc>
5

> <Hdon>
2

> <logSw>
-3.834

> <Library>
ExpressPick

> <Molecular_Weight>
378.8333

> <NumQueries>
10

> <NumQueriesMapped>
1

> <QueriesMapped>
N-(3-hydroxyphenyl)-2-[(4-methyl-6-oxo-1,6-dihydro-2-pyrimidinyl)thio]acetamide

> <categories>
1.2

$$$$
2-(2,4-dioxo-1,2,3,4-tetrahydropyrimidin-5-yl)-N-(1-methyl-4-morpholin-4-yl-1H-indazol-3-yl)acetamide
  SciTegic04051715162D

 48 51  0  0  0  0            999 V2000
    5.7625   -7.2042    0.0000 C   0  0
    5.0875   -7.6875    0.0000 C   0  0
    6.4292   -7.6917    0.0000 N   0  0
    7.9042   -3.4792    0.0000 N   0  0
    6.1625   -8.4792    0.0000 N   0  0
    7.1917   -4.7167    0.0000 C   0  0
    7.1917   -3.8917    0.0000 C   0  0
    8.6167   -3.8917    0.0000 C   0  0
    5.3375   -8.4750    0.0000 C   0  0
    5.7625   -6.3792    0.0000 N   0  0
    4.2792   -7.5042    0.0000 C   0  0
    7.9042   -5.1292    0.0000 C   0  0
    8.6167   -4.7167    0.0000 N   0  0
    4.0375   -6.7167    0.0000 N   0  0
    6.4750   -5.9667    0.0000 C   0  0
    6.4750   -5.1375    0.0000 C   0  0
    6.4750   -3.4792    0.0000 O   0  0
    9.3292   -3.4792    0.0000 O   0  0
    7.1875   -6.3792    0.0000 O   0  0
    3.5417   -5.1417    0.0000 O   0  0
    6.6417   -9.1417    0.0000 C   0  0
    4.7750   -9.0792    0.0000 C   0  0
    3.7292   -8.1167    0.0000 C   0  0
    3.2292   -6.5417    0.0000 C   0  0
    4.5917   -6.1125    0.0000 C   0  0
    3.9750   -8.9042    0.0000 C   0  0
    4.3500   -5.3292    0.0000 C   0  0
    2.9917   -5.7542    0.0000 C   0  0
    7.9042   -2.4792    0.0000 H   0  0
    4.8962   -5.8797    0.0000 H   0  0
    7.9042   -6.1292    0.0000 H   0  0
    9.4830   -5.2162    0.0000 H   0  0
    5.6072   -4.6407    0.0000 H   0  0
    5.6099   -5.6391    0.0000 H   0  0
    6.2775  -10.0730    0.0000 H   0  0
    7.6279   -8.9763    0.0000 H   0  0
    7.2772   -9.9138    0.0000 H   0  0
    5.0733  -10.0337    0.0000 H   0  0
    2.7521   -7.9038    0.0000 H   0  0
    2.2518   -6.3301    0.0000 H   0  0
    3.5179   -7.4991    0.0000 H   0  0
    5.2677   -5.3756    0.0000 H   0  0
    4.8865   -7.0680    0.0000 H   0  0
    3.2994   -9.6415    0.0000 H   0  0
    5.3241   -5.5552    0.0000 H   0  0
    4.0552   -4.3737    0.0000 H   0  0
    2.3236   -6.4982    0.0000 H   0  0
    2.7030   -4.7968    0.0000 H   0  0
  2  1  1  0
  3  1  2  0
  4  7  1  0
  5  3  1  0
  6 16  1  0
  7  6  1  0
  8 13  1  0
  9  2  1  0
 10  1  1  0
 11  2  2  0
 12  6  2  0
 13 12  1  0
 14 11  1  0
 15 10  1  0
 16 15  1  0
 17  7  2  0
 18  8  2  0
 19 15  2  0
 20 27  1  0
 21  5  1  0
 22  9  2  0
 23 11  1  0
 24 14  1  0
 25 14  1  0
 26 23  2  0
 27 25  1  0
 28 24  1  0
  9  5  1  0
 26 22  1  0
 20 28  1  0
  4  8  1  0
  4 29  1  0
 10 30  1  0
 12 31  1  0
 13 32  1  0
 16 33  1  0
 16 34  1  0
 21 35  1  0
 21 36  1  0
 21 37  1  0
 22 38  1  0
 23 39  1  0
 24 40  1  0
 24 41  1  0
 25 42  1  0
 25 43  1  0
 26 44  1  0
 27 45  1  0
 27 46  1  0
 28 47  1  0
 28 48  1  0
M  END
> <Name>
2-(2,4-dioxo-1,2,3,4-tetrahydropyrimidin-5-yl)-N-(1-methyl-4-morpholin-4-yl-1H-indazol-3-yl)acetamide

> <ID>
57079344

> <RB>
4

> <clogP>
0.25

> <Supplier>
ChemBridge

> <tPSA>
125.11

> <Hacc>
5

> <Hdon>
3

> <Molecular_Weight>
384.3892

> <NumQueries>
10

> <NumQueriesMapped>
1

> <QueriesMapped>
N-[1-(1-cyclopropylethyl)-4-methyl-1H-pyrazol-5-yl]-2-(2H-indazol-2-yl)acetamide

> <categories>
1.2

> <LogSw>
-3.53

> <LIBRARY>
CORE

> <Scheme>
2595

> <StereoChemistry>
N/A

$$$$
N-1H-indazol-5-yl-N'-[rac-(3R,4R)-4-piperidin-1-yltetrahydrofuran-3-yl]urea
  SciTegic04051715162D

 47 50  0  0  0  0            999 V2000
    1.5167   -1.7750    0.0000 C   0  0
   -0.2000   -5.5625    0.0000 N   0  0
    2.9417   -1.7667    0.0000 C   0  0  1  0  0  0
    3.7042   -2.1000    0.0000 C   0  0  1  0  0  0
    2.2292   -2.1875    0.0000 N   0  0
    3.8792   -2.9125    0.0000 N   0  0
    0.0792   -4.2500    0.0000 C   0  0
    0.6167   -5.4750    0.0000 N   0  0
    0.8042   -2.1875    0.0000 N   0  0
    0.7917   -4.6625    0.0000 C   0  0
    0.0792   -3.4167    0.0000 C   0  0
   -0.5375   -4.8000    0.0000 C   0  0
    3.8417   -0.7667    0.0000 O   0  0
    0.8000   -3.0125    0.0000 C   0  0
    1.5167   -0.9500    0.0000 O   0  0
    1.5125   -4.2542    0.0000 C   0  0
    3.0292   -0.9417    0.0000 C   0  0
    4.2542   -1.4792    0.0000 C   0  0
    1.5167   -3.4292    0.0000 C   0  0
    4.6750   -3.1625    0.0000 C   0  0
    3.2667   -3.4667    0.0000 C   0  0
    3.4500   -4.2792    0.0000 C   0  0
    4.8542   -3.9667    0.0000 C   0  0
    4.2417   -4.5292    0.0000 C   0  0
    3.0024   -2.7649    0.0000 H   0  0
    2.9301   -2.7330    0.0000 H   0  0
    2.2335   -3.1875    0.0000 H   0  0
    1.2856   -6.2184    0.0000 H   0  0
   -0.0609   -1.6858    0.0000 H   0  0
   -0.7837   -2.9113    0.0000 H   0  0
   -1.5149   -4.5887    0.0000 H   0  0
    2.3752   -4.7599    0.0000 H   0  0
    2.0516   -1.1523    0.0000 H   0  0
    3.1347    0.0527    0.0000 H   0  0
    4.7552   -2.3446    0.0000 H   0  0
    4.9173   -0.7307    0.0000 H   0  0
    2.3848   -2.9327    0.0000 H   0  0
    5.6290   -3.4622    0.0000 H   0  0
    4.4575   -2.1864    0.0000 H   0  0
    2.5252   -4.1376    0.0000 H   0  0
    3.0466   -2.4912    0.0000 H   0  0
    3.6701   -5.2547    0.0000 H   0  0
    2.4964   -3.9781    0.0000 H   0  0
    5.0717   -4.9428    0.0000 H   0  0
    5.5907   -3.2903    0.0000 H   0  0
    5.1953   -4.8303    0.0000 H   0  0
    3.5052   -5.2056    0.0000 H   0  0
  2 12  2  0
  3  5  1  0
  4  3  1  0
  5  1  1  0
  4  6  1  0
  7 11  1  0
  8 10  1  0
  9  1  1  0
 10 16  1  0
 11 14  2  0
 12  7  1  0
 13 17  1  0
 14  9  1  0
 15  1  2  0
 16 19  2  0
 17  3  1  0
 18  4  1  0
 19 14  1  0
 20  6  1  0
 21  6  1  0
 22 21  1  0
 23 20  1  0
 24 22  1  0
 18 13  1  0
 10  7  2  0
  2  8  1  0
 24 23  1  0
  3 25  1  6
  4 26  1  1
  5 27  1  0
  8 28  1  0
  9 29  1  0
 11 30  1  0
 12 31  1  0
 16 32  1  0
 17 33  1  0
 17 34  1  0
 18 35  1  0
 18 36  1  0
 19 37  1  0
 20 38  1  0
 20 39  1  0
 21 40  1  0
 21 41  1  0
 22 42  1  0
 22 43  1  0
 23 44  1  0
 23 45  1  0
 24 46  1  0
 24 47  1  0
M  END
> <Name>
N-1H-indazol-5-yl-N'-[rac-(3R,4R)-4-piperidin-1-yltetrahydrofuran-3-yl]urea

> <ID>
26425419

> <RB>
3

> <clogP>
2.52

> <Supplier>
ChemBridge

> <tPSA>
82.28

> <Hacc>
4

> <Hdon>
3

> <Molecular_Weight>
329.39682

> <NumQueries>
10

> <NumQueriesMapped>
1

> <QueriesMapped>
N-[1-(1-cyclopropylethyl)-4-methyl-1H-pyrazol-5-yl]-2-(2H-indazol-2-yl)acetamide

> <categories>
1.2

> <LogSw>
-3.75

> <LIBRARY>
CORE

> <Scheme>
2718

> <StereoChemistry>
racemic

$$$$
methyl 1-{2-[(1-methyl-1H-1,2,3-triazol-4-yl)amino]-2-oxoethyl}-1H-indazole-3-carboxylate
  SciTegic04051715162D

 37 39  0  0  0  0            999 V2000
    3.5917   -7.3917    0.0000 C   0  0
    3.3417   -6.6042    0.0000 N   0  0
    4.0125   -6.1167    0.0000 N   0  0
    2.6292   -3.6292    0.0000 C   0  0
    2.5375   -2.8167    0.0000 N   0  0
    4.4250   -7.3917    0.0000 C   0  0
    1.7292   -2.6542    0.0000 N   0  0
    1.8917   -3.9792    0.0000 C   0  0
    4.6792   -6.6042    0.0000 C   0  0
    4.0375   -5.2917    0.0000 C   0  0
    1.3292   -3.3792    0.0000 N   0  0
    3.1125   -8.0625    0.0000 C   0  0
    3.3542   -4.0500    0.0000 N   0  0
    3.3375   -4.8667    0.0000 C   0  0
    3.4417   -8.8167    0.0000 O   0  0
    2.6125   -5.2542    0.0000 O   0  0
    2.2792   -7.9792    0.0000 O   0  0
    4.9792   -8.0167    0.0000 C   0  0
    5.4917   -6.4375    0.0000 C   0  0
    0.5042   -3.4792    0.0000 C   0  0
    1.7917   -8.6500    0.0000 C   0  0
    5.7917   -7.8417    0.0000 C   0  0
    6.0500   -7.0542    0.0000 C   0  0
    1.7055   -4.9617    0.0000 H   0  0
    4.9163   -4.8145    0.0000 H   0  0
    4.0616   -4.2920    0.0000 H   0  0
    4.2259   -3.5599    0.0000 H   0  0
    4.6679   -8.9670    0.0000 H   0  0
    5.8028   -5.4871    0.0000 H   0  0
   -0.1389   -2.7134    0.0000 H   0  0
    0.1788   -4.4248    0.0000 H   0  0
   -0.4776   -3.6691    0.0000 H   0  0
    0.7969   -8.5478    0.0000 H   0  0
    2.2044   -9.5609    0.0000 H   0  0
    1.2078   -9.4618    0.0000 H   0  0
    6.4608   -8.5849    0.0000 H   0  0
    7.0282   -6.8463    0.0000 H   0  0
  2  1  2  0
  3  2  1  0
  4 13  1  0
  5  4  1  0
  6  1  1  0
  7  5  2  0
  8  4  2  0
  9  6  1  0
 10  3  1  0
 11  8  1  0
 12  1  1  0
 13 14  1  0
 14 10  1  0
 15 12  2  0
 16 14  2  0
 17 12  1  0
 18  6  2  0
 19  9  2  0
 20 11  1  0
 21 17  1  0
 22 18  1  0
 23 22  2  0
  9  3  1  0
 19 23  1  0
 11  7  1  0
  8 24  1  0
 10 25  1  0
 10 26  1  0
 13 27  1  0
 18 28  1  0
 19 29  1  0
 20 30  1  0
 20 31  1  0
 20 32  1  0
 21 33  1  0
 21 34  1  0
 21 35  1  0
 22 36  1  0
 23 37  1  0
M  END
> <Name>
methyl 1-{2-[(1-methyl-1H-1,2,3-triazol-4-yl)amino]-2-oxoethyl}-1H-indazole-3-carboxylate

> <ID>
49162858

> <RB>
5

> <clogP>
0.7

> <Supplier>
ChemBridge

> <tPSA>
103.93

> <Hacc>
6

> <Hdon>
1

> <Molecular_Weight>
314.29936

> <NumQueries>
10

> <NumQueriesMapped>
1

> <QueriesMapped>
N-[1-(1-cyclopropylethyl)-4-methyl-1H-pyrazol-5-yl]-2-(2H-indazol-2-yl)acetamide

> <categories>
1.2

> <LogSw>
-1.9

> <LIBRARY>
CORE

> <Scheme>
2218

> <StereoChemistry>
N/A

$$$$
6-({[2-(3,4-dihydroisoquinolin-2(1H)-yl)pyridin-3-yl]methyl}amino)nicotinonitrile
  SciTegic04051715162D

 45 48  0  0  0  0            999 V2000
    4.1917   -8.5167    0.0000 N   0  0
    3.4750   -8.1000    0.0000 C   0  0
    3.4750   -7.2667    0.0000 C   0  0
    4.1875   -9.3417    0.0000 C   0  0
    7.7542   -3.9250    0.0000 N   0  0
    5.6250   -6.0042    0.0000 N   0  0
    7.0417   -4.3500    0.0000 C   0  0
    4.9042   -9.7667    0.0000 C   0  0
    2.7542   -8.5125    0.0000 N   0  0
    4.9042   -5.6042    0.0000 C   0  0
    4.9125   -8.1125    0.0000 C   0  0
    4.1917   -6.0167    0.0000 N   0  0
    4.1917   -6.8500    0.0000 C   0  0
    6.3292   -4.7667    0.0000 C   0  0
    5.6167   -9.3542    0.0000 C   0  0
    5.6292   -8.5292    0.0000 C   0  0
    6.3292   -5.5917    0.0000 C   0  0
    4.9042   -4.7792    0.0000 C   0  0
    5.6125   -4.3542    0.0000 C   0  0
    2.7542   -6.8542    0.0000 C   0  0
    2.0417   -8.1000    0.0000 C   0  0
    4.8917  -10.5917    0.0000 C   0  0
    6.3292   -9.7792    0.0000 C   0  0
    2.0417   -7.2750    0.0000 C   0  0
    5.6042  -11.0125    0.0000 C   0  0
    6.3250  -10.6042    0.0000 C   0  0
    4.1824  -10.3417    0.0000 H   0  0
    3.3274   -8.8316    0.0000 H   0  0
    5.7847   -7.6234    0.0000 H   0  0
    4.0480   -7.6099    0.0000 H   0  0
    3.3254   -5.5172    0.0000 H   0  0
    5.0585   -7.3487    0.0000 H   0  0
    5.0573   -6.3493    0.0000 H   0  0
    5.6443   -7.5293    0.0000 H   0  0
    6.4937   -9.0318    0.0000 H   0  0
    7.1968   -6.0890    0.0000 H   0  0
    4.0340   -4.2865    0.0000 H   0  0
    5.6034   -3.3542    0.0000 H   0  0
    2.7474   -5.8542    0.0000 H   0  0
    1.1754   -8.5995    0.0000 H   0  0
    4.0195  -11.0808    0.0000 H   0  0
    7.2000   -9.2876    0.0000 H   0  0
    1.1732   -6.7793    0.0000 H   0  0
    5.5952  -12.0125    0.0000 H   0  0
    7.1877  -11.1099    0.0000 H   0  0
  2  1  1  0
  3  2  1  0
  4  1  1  0
  5  7  3  0
  6 10  1  0
  7 14  1  0
  8  4  1  0
  9  2  2  0
 10 12  1  0
 11  1  1  0
 12 13  1  0
 13  3  1  0
 14 19  2  0
 15 16  1  0
 16 11  1  0
 17  6  2  0
 18 10  2  0
 19 18  1  0
 20  3  2  0
 21  9  1  0
 22  8  2  0
 23 15  2  0
 24 21  2  0
 25 22  1  0
 26 23  1  0
  8 15  1  0
 24 20  1  0
 25 26  2  0
 17 14  1  0
  4 27  1  0
  4 28  1  0
 11 29  1  0
 11 30  1  0
 12 31  1  0
 13 32  1  0
 13 33  1  0
 16 34  1  0
 16 35  1  0
 17 36  1  0
 18 37  1  0
 19 38  1  0
 20 39  1  0
 21 40  1  0
 22 41  1  0
 23 42  1  0
 24 43  1  0
 25 44  1  0
 26 45  1  0
M  END
> <Name>
6-({[2-(3,4-dihydroisoquinolin-2(1H)-yl)pyridin-3-yl]methyl}amino)nicotinonitrile

> <ID>
73549024

> <RB>
4

> <clogP>
3.47

> <Supplier>
ChemBridge

> <tPSA>
64.84

> <Hacc>
3

> <Hdon>
1

> <Molecular_Weight>
341.40906

> <NumQueries>
10

> <NumQueriesMapped>
1

> <QueriesMapped>
2-({[2-(diethylamino)-3-pyridinyl]methyl}amino)nicotinamide

> <categories>
1.2

> <LogSw>
-4.92

> <LIBRARY>
CORE

> <Scheme>
2464

> <StereoChemistry>
N/A

$$$$
3-{[4-(1H-imidazol-1-ylmethyl)-1-piperidinyl]carbonyl}-5-methyl-1H-indazole
  SciTegic04051715162D

 45 48  0  0  0  0            999 V2000
    0.6792   -1.1292    0.0000 C   0  0
    0.0167   -0.6417    0.0000 N   0  0
    0.6792   -1.9625    0.0000 C   0  0
    1.3500   -0.6500    0.0000 C   0  0
    0.2750    0.1375    0.0000 N   0  0
   -0.0333   -2.3750    0.0000 N   0  0
   -1.9125   -5.7375    0.0000 N   0  0
    1.1000    0.1375    0.0000 C   0  0
   -2.1875   -4.4292    0.0000 N   0  0
   -1.5750   -4.9875    0.0000 C   0  0
    2.1542   -0.8167    0.0000 C   0  0
    1.4000   -2.3625    0.0000 O   0  0
   -2.7333   -5.6500    0.0000 C   0  0
   -2.9083   -4.8417    0.0000 C   0  0
   -0.0458   -3.1917    0.0000 C   0  0
   -0.7500   -1.9542    0.0000 C   0  0
    1.6542    0.7458    0.0000 C   0  0
   -2.1833   -3.6042    0.0000 C   0  0
    2.7042   -0.2167    0.0000 C   0  0
    2.4542    0.5750    0.0000 C   0  0
   -0.7583   -3.6042    0.0000 C   0  0
   -1.4708   -2.3750    0.0000 C   0  0
   -1.4708   -3.1917    0.0000 C   0  0
    3.4917   -0.4125    0.0000 C   0  0
   -0.3104    0.9483    0.0000 H   0  0
   -0.5958   -4.7845    0.0000 H   0  0
    2.4614   -1.7684    0.0000 H   0  0
   -3.4016   -6.3939    0.0000 H   0  0
   -3.8218   -4.4349    0.0000 H   0  0
   -0.0611   -4.1916    0.0000 H   0  0
    0.8196   -2.6907    0.0000 H   0  0
   -1.6123   -1.4479    0.0000 H   0  0
    0.1136   -1.4500    0.0000 H   0  0
    1.3484    1.6979    0.0000 H   0  0
   -3.0484   -3.1025    0.0000 H   0  0
   -3.0511   -4.1011    0.0000 H   0  0
    3.1267    1.3151    0.0000 H   0  0
   -1.6237   -4.1052    0.0000 H   0  0
    0.1071   -4.1052    0.0000 H   0  0
   -2.3344   -2.8792    0.0000 H   0  0
   -1.4708   -1.3750    0.0000 H   0  0
   -2.3371   -2.6922    0.0000 H   0  0
    4.1766    0.3162    0.0000 H   0  0
    3.7803   -1.3700    0.0000 H   0  0
    4.4656   -0.6396    0.0000 H   0  0
  2  1  2  0
  3  1  1  0
  4  1  1  0
  5  2  1  0
  6  3  1  0
  7 10  2  0
  8  4  1  0
  9 18  1  0
 10  9  1  0
 11  4  2  0
 12  3  2  0
 13 14  2  0
 14  9  1  0
 15  6  1  0
 16  6  1  0
 17  8  2  0
 18 23  1  0
 19 11  1  0
 20 19  2  0
 21 15  1  0
 22 16  1  0
 23 22  1  0
 24 19  1  0
  5  8  1  0
 17 20  1  0
 23 21  1  0
  7 13  1  0
  5 25  1  0
 10 26  1  0
 11 27  1  0
 13 28  1  0
 14 29  1  0
 15 30  1  0
 15 31  1  0
 16 32  1  0
 16 33  1  0
 17 34  1  0
 18 35  1  0
 18 36  1  0
 20 37  1  0
 21 38  1  0
 21 39  1  0
 22 40  1  0
 22 41  1  0
 23 42  1  0
 24 43  1  0
 24 44  1  0
 24 45  1  0
M  END
> <Name>
3-{[4-(1H-imidazol-1-ylmethyl)-1-piperidinyl]carbonyl}-5-methyl-1H-indazole

> <ID>
56323256

> <RB>
3

> <clogP>
1.7

> <Supplier>
ChemBridge

> <tPSA>
66.81

> <Hacc>
4

> <Hdon>
1

> <Molecular_Weight>
323.39224

> <NumQueries>
10

> <NumQueriesMapped>
1

> <QueriesMapped>
N-[1-(1-cyclopropylethyl)-4-methyl-1H-pyrazol-5-yl]-2-(2H-indazol-2-yl)acetamide

> <categories>
1.2

> <LogSw>
-4.31

> <LIBRARY>
CORE

> <Scheme>
3504

> <StereoChemistry>
N/A

$$$$
N-[(1,5-dimethyl-1H-indazol-3-yl)methyl]-2-methyl-6,7,8,9-tetrahydro-5H-pyrimido[4,5-d]azepin-4-amine
  SciTegic04051715162D

 49 52  0  0  0  0            999 V2000
    6.3125   -2.2167    0.0000 N   0  0
    6.0500   -1.4292    0.0000 N   0  0
    5.6417   -2.7125    0.0000 C   0  0
    4.9667   -2.2292    0.0000 C   0  0
    6.3667   -4.7792    0.0000 C   0  0
    7.0792   -5.1917    0.0000 N   0  0
    5.2167   -1.4417    0.0000 C   0  0
    5.6542   -5.1917    0.0000 C   0  0
    6.3667   -6.4292    0.0000 N   0  0
    5.6542   -6.0167    0.0000 C   0  0
    7.0792   -6.0167    0.0000 C   0  0
    6.3667   -3.9542    0.0000 N   0  0
    4.6542   -0.8292    0.0000 C   0  0
    5.6417   -3.5375    0.0000 C   0  0
    4.1542   -2.4042    0.0000 C   0  0
    3.8542   -5.6000    0.0000 N   0  0
    5.0125   -6.5292    0.0000 C   0  0
    3.6000   -1.7917    0.0000 C   0  0
    3.8500   -1.0042    0.0000 C   0  0
    6.5250   -0.7667    0.0000 C   0  0
    5.0125   -4.6792    0.0000 C   0  0
    4.2125   -6.3417    0.0000 C   0  0
    7.8042   -6.4375    0.0000 C   0  0
    4.2125   -4.8625    0.0000 C   0  0
    2.7917   -1.9667    0.0000 C   0  0
    7.2322   -3.4534    0.0000 H   0  0
    4.9562    0.1241    0.0000 H   0  0
    4.7762   -4.0383    0.0000 H   0  0
    5.6432   -4.5375    0.0000 H   0  0
    3.8476   -3.3560    0.0000 H   0  0
    2.8542   -5.5989    0.0000 H   0  0
    4.2311   -7.1533    0.0000 H   0  0
    5.9861   -6.7574    0.0000 H   0  0
    3.1766   -0.2649    0.0000 H   0  0
    6.1613    0.1648    0.0000 H   0  0
    7.5110   -0.9336    0.0000 H   0  0
    7.1618    0.0043    0.0000 H   0  0
    4.2311   -4.0551    0.0000 H   0  0
    5.9872   -4.4559    0.0000 H   0  0
    4.6475   -7.2421    0.0000 H   0  0
    3.2389   -6.1135    0.0000 H   0  0
    7.8028   -7.4375    0.0000 H   0  0
    8.6690   -5.9353    0.0000 H   0  0
    8.6706   -6.9369    0.0000 H   0  0
    4.6495   -3.9630    0.0000 H   0  0
    3.2378   -5.0858    0.0000 H   0  0
    2.1204   -1.2255    0.0000 H   0  0
    2.4886   -2.9197    0.0000 H   0  0
    1.8145   -2.1790    0.0000 H   0  0
  2  1  1  0
  3  1  2  0
  4  3  1  0
  5 12  1  0
  6  5  2  0
  7  2  1  0
  8  5  1  0
  9 10  1  0
 10  8  2  0
 11  6  1  0
 12 14  1  0
 13  7  2  0
 14  3  1  0
 15  4  2  0
 16 24  1  0
 17 10  1  0
 18 15  1  0
 19 13  1  0
 20  2  1  0
 21  8  1  0
 22 17  1  0
 23 11  1  0
 24 21  1  0
 25 18  1  0
  4  7  1  0
 18 19  2  0
 11  9  2  0
 16 22  1  0
 12 26  1  0
 13 27  1  0
 14 28  1  0
 14 29  1  0
 15 30  1  0
 16 31  1  0
 17 32  1  0
 17 33  1  0
 19 34  1  0
 20 35  1  0
 20 36  1  0
 20 37  1  0
 21 38  1  0
 21 39  1  0
 22 40  1  0
 22 41  1  0
 23 42  1  0
 23 43  1  0
 23 44  1  0
 24 45  1  0
 24 46  1  0
 25 47  1  0
 25 48  1  0
 25 49  1  0
M  END
> <Name>
N-[(1,5-dimethyl-1H-indazol-3-yl)methyl]-2-methyl-6,7,8,9-tetrahydro-5H-pyrimido[4,5-d]azepin-4-amine

> <ID>
24773549

> <RB>
3

> <clogP>
2.31

> <Supplier>
ChemBridge

> <tPSA>
67.66

> <Hacc>
4

> <Hdon>
2

> <Molecular_Weight>
336.43406

> <NumQueries>
10

> <NumQueriesMapped>
1

> <QueriesMapped>
N-[1-(1-cyclopropylethyl)-4-methyl-1H-pyrazol-5-yl]-2-(2H-indazol-2-yl)acetamide

> <categories>
1.2

> <LogSw>
-2.62

> <LIBRARY>
CORE

> <Scheme>
2327

> <StereoChemistry>
N/A

$$$$
5-ethyl-N-(1-methyl-4-morpholin-4-yl-1H-indazol-3-yl)thiophene-3-carboxamide
  SciTegic04051715162D

 48 51  0  0  0  0            999 V2000
    5.7625   -7.2042    0.0000 C   0  0
    5.0875   -7.6875    0.0000 C   0  0
    6.4292   -7.6917    0.0000 N   0  0
    6.4417   -5.1417    0.0000 C   0  0
    6.1625   -8.4792    0.0000 N   0  0
    5.7625   -6.3792    0.0000 N   0  0
    6.4750   -5.9667    0.0000 C   0  0
    5.3375   -8.4750    0.0000 C   0  0
    4.2792   -7.5042    0.0000 C   0  0
    7.0917   -4.6250    0.0000 C   0  0
    5.7542   -4.6792    0.0000 C   0  0
    4.0375   -6.7167    0.0000 N   0  0
    6.0000   -3.8792    0.0000 S   0  0
    6.8042   -3.8417    0.0000 C   0  0
    7.2000   -6.3625    0.0000 O   0  0
    3.5417   -5.1417    0.0000 O   0  0
    6.6417   -9.1417    0.0000 C   0  0
    4.7750   -9.0792    0.0000 C   0  0
    3.7292   -8.1167    0.0000 C   0  0
    3.2292   -6.5417    0.0000 C   0  0
    4.5917   -6.1125    0.0000 C   0  0
    3.9750   -8.9042    0.0000 C   0  0
    7.2292   -3.1167    0.0000 C   0  0
    2.9917   -5.7542    0.0000 C   0  0
    4.3500   -5.3292    0.0000 C   0  0
    8.0542   -3.1167    0.0000 C   0  0
    4.8962   -5.8797    0.0000 H   0  0
    8.0545   -4.8953    0.0000 H   0  0
    4.8115   -5.0129    0.0000 H   0  0
    6.2775  -10.0730    0.0000 H   0  0
    7.6279   -8.9763    0.0000 H   0  0
    7.2772   -9.9138    0.0000 H   0  0
    5.0733  -10.0337    0.0000 H   0  0
    2.7521   -7.9038    0.0000 H   0  0
    2.2518   -6.3301    0.0000 H   0  0
    3.5179   -7.4991    0.0000 H   0  0
    5.2677   -5.3756    0.0000 H   0  0
    4.8865   -7.0680    0.0000 H   0  0
    3.2994   -9.6415    0.0000 H   0  0
    6.7321   -2.2490    0.0000 H   0  0
    6.2292   -3.1117    0.0000 H   0  0
    2.3236   -6.4982    0.0000 H   0  0
    2.7030   -4.7968    0.0000 H   0  0
    5.3241   -5.5552    0.0000 H   0  0
    4.0552   -4.3737    0.0000 H   0  0
    8.5525   -3.9837    0.0000 H   0  0
    8.5525   -2.2497    0.0000 H   0  0
    9.0542   -3.1167    0.0000 H   0  0
  2  1  1  0
  3  1  2  0
  4  7  1  0
  5  3  1  0
  6  1  1  0
  7  6  1  0
  8  2  1  0
  9  2  2  0
 10  4  1  0
 11  4  2  0
 12  9  1  0
 13 11  1  0
 14 10  2  0
 15  7  2  0
 16 25  1  0
 17  5  1  0
 18  8  2  0
 19  9  1  0
 20 12  1  0
 21 12  1  0
 22 19  2  0
 23 14  1  0
 24 20  1  0
 25 21  1  0
 26 23  1  0
  8  5  1  0
 22 18  1  0
 13 14  1  0
 16 24  1  0
  6 27  1  0
 10 28  1  0
 11 29  1  0
 17 30  1  0
 17 31  1  0
 17 32  1  0
 18 33  1  0
 19 34  1  0
 20 35  1  0
 20 36  1  0
 21 37  1  0
 21 38  1  0
 22 39  1  0
 23 40  1  0
 23 41  1  0
 24 42  1  0
 24 43  1  0
 25 44  1  0
 25 45  1  0
 26 46  1  0
 26 47  1  0
 26 48  1  0
M  END
> <Name>
5-ethyl-N-(1-methyl-4-morpholin-4-yl-1H-indazol-3-yl)thiophene-3-carboxamide

> <ID>
79706662

> <RB>
4

> <clogP>
2.81

> <Supplier>
ChemBridge

> <tPSA>
59.39

> <Hacc>
3

> <Hdon>
1

> <Molecular_Weight>
370.46858

> <NumQueries>
10

> <NumQueriesMapped>
1

> <QueriesMapped>
N-[1-(1-cyclopropylethyl)-4-methyl-1H-pyrazol-5-yl]-2-(2H-indazol-2-yl)acetamide

> <categories>
1.2

> <LogSw>
-4.3

> <LIBRARY>
CORE

> <Scheme>
2595

> <StereoChemistry>
N/A

$$$$
2-[5-(4-cyanophenyl)-1H-indazol-1-yl]-N-(2-ethyl-2H-1,2,3-triazol-4-yl)acetamide
  SciTegic04051715162D

 45 48  0  0  0  0            999 V2000
    7.1292   -1.9917    0.0000 N   0  0
    5.6875    1.3208    0.0000 N   0  0
    5.7667    0.4958    0.0000 C   0  0
    6.4667   -2.4667    0.0000 N   0  0
    4.8792    1.4958    0.0000 N   0  0
    4.4542    0.7833    0.0000 N   0  0
    7.5542   -3.2625    0.0000 C   0  0
    7.8042   -2.4750    0.0000 C   0  0
    7.1542   -1.1667    0.0000 C   0  0
    5.0125    0.1625    0.0000 C   0  0
    6.4542   -0.7375    0.0000 C   0  0
    6.4792    0.0833    0.0000 N   0  0
    6.7250   -3.2667    0.0000 C   0  0
   11.7542   -6.7125    0.0000 N   0  0
    8.1042   -3.8750    0.0000 C   0  0
    8.9167   -3.6917    0.0000 C   0  0
    8.6042   -2.3000    0.0000 C   0  0
   11.2042   -6.1167    0.0000 C   0  0
    9.4917   -4.3042    0.0000 C   0  0
    9.1667   -2.9125    0.0000 C   0  0
    5.7292   -1.1292    0.0000 O   0  0
    9.2542   -5.1000    0.0000 C   0  0
   10.3000   -4.1167    0.0000 C   0  0
   10.6292   -5.5125    0.0000 C   0  0
   10.8667   -4.7167    0.0000 C   0  0
    9.8167   -5.7042    0.0000 C   0  0
    4.5500    2.2500    0.0000 C   0  0
    5.0417    2.9125    0.0000 C   0  0
    8.0341   -0.6915    0.0000 H   0  0
    7.1816   -0.1671    0.0000 H   0  0
    4.8029   -0.8153    0.0000 H   0  0
    7.3530    0.5695    0.0000 H   0  0
    6.1385   -4.0767    0.0000 H   0  0
    7.8005   -4.8278    0.0000 H   0  0
    8.9057   -1.3465    0.0000 H   0  0
   10.1434   -2.6980    0.0000 H   0  0
    8.2805   -5.3278    0.0000 H   0  0
   10.5888   -3.1593    0.0000 H   0  0
   11.8396   -4.4854    0.0000 H   0  0
    9.5262   -6.6611    0.0000 H   0  0
    3.5564    2.3632    0.0000 H   0  0
    3.9557    1.4457    0.0000 H   0  0
    6.0349    2.7959    0.0000 H   0  0
    4.6425    3.8293    0.0000 H   0  0
    5.6377    3.7155    0.0000 H   0  0
  2  3  2  0
  3 12  1  0
  4  1  1  0
  5  2  1  0
  6 10  2  0
  7  8  1  0
  8  1  1  0
  9  1  1  0
 10  3  1  0
 11  9  1  0
 12 11  1  0
 13  4  2  0
 14 18  3  0
 15  7  2  0
 16 20  2  0
 17  8  2  0
 18 24  1  0
 19 16  1  0
 20 17  1  0
 21 11  2  0
 22 19  1  0
 23 19  2  0
 24 25  2  0
 25 23  1  0
 26 22  2  0
 27  5  1  0
 28 27  1  0
  7 13  1  0
 15 16  1  0
  6  5  1  0
 24 26  1  0
  9 29  1  0
  9 30  1  0
 10 31  1  0
 12 32  1  0
 13 33  1  0
 15 34  1  0
 17 35  1  0
 20 36  1  0
 22 37  1  0
 23 38  1  0
 25 39  1  0
 26 40  1  0
 27 41  1  0
 27 42  1  0
 28 43  1  0
 28 44  1  0
 28 45  1  0
M  END
> <Name>
2-[5-(4-cyanophenyl)-1H-indazol-1-yl]-N-(2-ethyl-2H-1,2,3-triazol-4-yl)acetamide

> <ID>
31618881

> <RB>
5

> <clogP>
2.68

> <Supplier>
ChemBridge

> <tPSA>
101.42

> <Hacc>
5

> <Hdon>
1

> <Molecular_Weight>
371.39528

> <NumQueries>
10

> <NumQueriesMapped>
1

> <QueriesMapped>
N-[1-(1-cyclopropylethyl)-4-methyl-1H-pyrazol-5-yl]-2-(2H-indazol-2-yl)acetamide

> <categories>
1.2

> <LogSw>
-4.46

> <LIBRARY>
CORE

> <Scheme>
2218

> <StereoChemistry>
N/A

$$$$
2-(2H-indazol-2-yl)-N-[(5-phenyl-1,3,4-oxadiazol-2-yl)methyl]acetamide
  SciTegic04051715162D

 40 43  0  0  0  0            999 V2000
    4.4000   -8.6625    0.0000 N   0  0
    4.3042   -9.4792    0.0000 N   0  0
    7.8417   -5.4750    0.0000 N   0  0
    7.4292   -4.7667    0.0000 C   0  0
    3.0917   -8.9417    0.0000 C   0  0
    6.6292   -4.9375    0.0000 O   0  0
    7.2917   -6.0875    0.0000 N   0  0
    3.5042   -9.6542    0.0000 C   0  0
    6.5417   -5.7542    0.0000 C   0  0
    3.6500   -8.3167    0.0000 C   0  0
    5.1167   -8.2500    0.0000 C   0  0
    5.1167   -7.4292    0.0000 C   0  0
    2.2542   -8.9417    0.0000 C   0  0
    3.0875  -10.3667    0.0000 C   0  0
    5.8292   -7.0167    0.0000 N   0  0
    7.8042   -4.0250    0.0000 C   0  0
    1.8500   -9.6625    0.0000 C   0  0
    2.2542  -10.3792    0.0000 C   0  0
    4.4042   -7.0167    0.0000 O   0  0
    5.8250   -6.1917    0.0000 C   0  0
    7.3417   -3.3292    0.0000 C   0  0
    8.6250   -3.9667    0.0000 C   0  0
    8.9917   -3.2292    0.0000 C   0  0
    7.7167   -2.5917    0.0000 C   0  0
    8.5417   -2.5417    0.0000 C   0  0
    3.4466   -7.3376    0.0000 H   0  0
    5.9824   -8.7506    0.0000 H   0  0
    5.9829   -7.7503    0.0000 H   0  0
    1.7488   -8.0788    0.0000 H   0  0
    3.5916  -11.2304    0.0000 H   0  0
    6.6968   -7.5140    0.0000 H   0  0
    0.8500   -9.6637    0.0000 H   0  0
    1.7563  -11.2465    0.0000 H   0  0
    4.9517   -5.7045    0.0000 H   0  0
    4.9640   -6.7003    0.0000 H   0  0
    6.3434   -3.3873    0.0000 H   0  0
    9.1815   -4.7976    0.0000 H   0  0
    9.9900   -3.1702    0.0000 H   0  0
    7.1683   -1.7555    0.0000 H   0  0
    8.9904   -1.6480    0.0000 H   0  0
  2  1  1  0
  3  7  1  0
  4  6  1  0
  5 10  2  0
  6  9  1  0
  7  9  2  0
  8  2  2  0
  9 20  1  0
 10  1  1  0
 11  1  1  0
 12 11  1  0
 13  5  1  0
 14  8  1  0
 15 12  1  0
 16  4  1  0
 17 13  2  0
 18 14  2  0
 19 12  2  0
 20 15  1  0
 21 16  2  0
 22 16  1  0
 23 22  2  0
 24 21  1  0
 25 23  1  0
  5  8  1  0
 17 18  1  0
  4  3  2  0
 25 24  2  0
 10 26  1  0
 11 27  1  0
 11 28  1  0
 13 29  1  0
 14 30  1  0
 15 31  1  0
 17 32  1  0
 18 33  1  0
 20 34  1  0
 20 35  1  0
 21 36  1  0
 22 37  1  0
 23 38  1  0
 24 39  1  0
 25 40  1  0
M  END
> <Name>
2-(2H-indazol-2-yl)-N-[(5-phenyl-1,3,4-oxadiazol-2-yl)methyl]acetamide

> <ID>
45298677

> <RB>
5

> <clogP>
1.47

> <Supplier>
ChemBridge

> <tPSA>
85.84

> <Hacc>
5

> <Hdon>
1

> <Molecular_Weight>
333.344

> <NumQueries>
10

> <NumQueriesMapped>
1

> <QueriesMapped>
N-[1-(1-cyclopropylethyl)-4-methyl-1H-pyrazol-5-yl]-2-(2H-indazol-2-yl)acetamide

> <categories>
1.2

> <LogSw>
-2.89

> <LIBRARY>
CORE

> <Scheme>
2398

> <StereoChemistry>
N/A

$$$$
2-(2H-indazol-2-yl)-N-[2-(5-phenyl-1,2,4-oxadiazol-3-yl)ethyl]acetamide
  SciTegic04051715162D

 43 46  0  0  0  0            999 V2000
    8.3292   -3.0292    0.0000 N   0  0
    5.4917   -7.2250    0.0000 N   0  0
    5.4042   -8.0417    0.0000 N   0  0
    8.0792   -2.2417    0.0000 C   0  0
    4.1875   -7.5042    0.0000 C   0  0
    4.6042   -8.2167    0.0000 C   0  0
    7.0000   -3.0250    0.0000 N   0  0
    7.6667   -3.5167    0.0000 C   0  0
    4.7417   -6.8792    0.0000 C   0  0
    7.2542   -2.2292    0.0000 O   0  0
    6.2125   -6.8125    0.0000 C   0  0
    6.2167   -5.9917    0.0000 C   0  0
    3.3542   -7.5042    0.0000 C   0  0
    7.6542   -4.3417    0.0000 C   0  0
    4.1792   -8.9292    0.0000 C   0  0
    8.5792   -1.5750    0.0000 C   0  0
    2.9417   -8.2250    0.0000 C   0  0
    3.3542   -8.9417    0.0000 C   0  0
    5.5000   -5.5792    0.0000 O   0  0
    6.9292   -5.5792    0.0000 N   0  0
    6.9292   -4.7542    0.0000 C   0  0
    9.4042   -1.6667    0.0000 C   0  0
    8.2417   -0.8167    0.0000 C   0  0
    8.7375   -0.1500    0.0000 C   0  0
    9.8917   -1.0042    0.0000 C   0  0
    9.5625   -0.2417    0.0000 C   0  0
    4.5365   -5.9005    0.0000 H   0  0
    7.0763   -7.3164    0.0000 H   0  0
    7.0809   -6.3167    0.0000 H   0  0
    2.8526   -6.6391    0.0000 H   0  0
    8.5148   -4.8510    0.0000 H   0  0
    8.5266   -3.8529    0.0000 H   0  0
    4.6796   -9.7950    0.0000 H   0  0
    1.9417   -8.2262    0.0000 H   0  0
    2.8602   -9.8112    0.0000 H   0  0
    7.7955   -6.0787    0.0000 H   0  0
    6.0648   -4.2515    0.0000 H   0  0
    6.0624   -5.2528    0.0000 H   0  0
    9.8054   -2.5827    0.0000 H   0  0
    7.2478   -0.7066    0.0000 H   0  0
    8.3386    0.7670    0.0000 H   0  0
   10.8853   -1.1174    0.0000 H   0  0
   10.1573    0.5622    0.0000 H   0  0
  2 11  1  0
  3  2  1  0
  4  1  2  0
  5  9  2  0
  6  3  2  0
  7  8  2  0
  8  1  1  0
  9  2  1  0
 10  4  1  0
 11 12  1  0
 12 20  1  0
 13  5  1  0
 14  8  1  0
 15  6  1  0
 16  4  1  0
 17 13  2  0
 18 15  2  0
 19 12  2  0
 20 21  1  0
 21 14  1  0
 22 16  2  0
 23 16  1  0
 24 23  2  0
 25 22  1  0
 26 24  1  0
  7 10  1  0
 26 25  2  0
  6  5  1  0
 18 17  1  0
  9 27  1  0
 11 28  1  0
 11 29  1  0
 13 30  1  0
 14 31  1  0
 14 32  1  0
 15 33  1  0
 17 34  1  0
 18 35  1  0
 20 36  1  0
 21 37  1  0
 21 38  1  0
 22 39  1  0
 23 40  1  0
 24 41  1  0
 25 42  1  0
 26 43  1  0
M  END
> <Name>
2-(2H-indazol-2-yl)-N-[2-(5-phenyl-1,2,4-oxadiazol-3-yl)ethyl]acetamide

> <ID>
74756684

> <RB>
6

> <clogP>
2.73

> <Supplier>
ChemBridge

> <tPSA>
85.84

> <Hacc>
5

> <Hdon>
1

> <Molecular_Weight>
347.37058

> <NumQueries>
10

> <NumQueriesMapped>
1

> <QueriesMapped>
N-[1-(1-cyclopropylethyl)-4-methyl-1H-pyrazol-5-yl]-2-(2H-indazol-2-yl)acetamide

> <categories>
1.2

> <LogSw>
-4.06

> <LIBRARY>
CORE

> <Scheme>
2887

> <StereoChemistry>
N/A

$$$$
N-(3-chlorophenyl)-2-{[5-(2-hydroxyethyl)-4-methyl-6-oxo-1,6-dihydro-2-pyrimidinyl]thio}acetamide
  SciTegic04051715162D

 39 40  0  0  0  0            999 V2000
    2.2667    3.1083    0.0000 N   0  0
    2.9167    3.4833    0.0000 C   0  0
    2.9167    4.2292    0.0000 C   0  0
    1.6167    3.4833    0.0000 C   0  0
    1.6167    4.2292    0.0000 N   0  0
    2.2667    4.6042    0.0000 C   0  0
   -0.3333    3.1083    0.0000 C   0  0
    0.9667    3.1083    0.0000 S   0  0
   -0.9833    3.4833    0.0000 N   0  0
    3.5667    3.1083    0.0000 O   0  0
   -1.6333    3.1083    0.0000 C   0  0
   -2.2833    3.4833    0.0000 C   0  0
   -0.3333    2.3583    0.0000 O   0  0
    0.3167    3.4833    0.0000 C   0  0
    3.5667    4.6042    0.0000 C   0  0
   -2.9333    3.1083    0.0000 C   0  0
    2.2667    5.3542    0.0000 C   0  0
   -3.5833    3.4833    0.0000 Cl  0  0
    4.2167    5.7292    0.0000 O   0  0
   -2.2833    1.9833    0.0000 C   0  0
   -1.6333    2.3583    0.0000 C   0  0
   -2.9333    2.3583    0.0000 C   0  0
    3.5667    5.3542    0.0000 C   0  0
    2.2667    2.1083    0.0000 H   0  0
   -0.9833    4.4833    0.0000 H   0  0
   -2.2833    4.4833    0.0000 H   0  0
    0.3167    4.4833    0.0000 H   0  0
    1.1826    3.9834    0.0000 H   0  0
    4.4326    4.1041    0.0000 H   0  0
    3.5665    3.6042    0.0000 H   0  0
    3.1329    5.8539    0.0000 H   0  0
    1.3991    5.8515    0.0000 H   0  0
    2.2653    6.3542    0.0000 H   0  0
    5.0816    5.2272    0.0000 H   0  0
   -2.2833    0.9833    0.0000 H   0  0
   -0.7674    1.8582    0.0000 H   0  0
   -3.7992    1.8582    0.0000 H   0  0
    2.7008    5.8543    0.0000 H   0  0
    3.5669    6.3542    0.0000 H   0  0
  2  1  1  0
  3  2  1  0
  4  1  1  0
  5  4  2  0
  6  5  1  0
  7 14  1  0
  8  4  1  0
  9  7  1  0
 10  2  2  0
 11  9  1  0
 12 11  2  0
 13  7  2  0
 14  8  1  0
 15  3  1  0
 16 12  1  0
 17  6  1  0
 18 16  1  0
 19 23  1  0
 20 21  2  0
 21 11  1  0
 22 20  1  0
 23 15  1  0
  3  6  2  0
 22 16  2  0
  1 24  1  0
  9 25  1  0
 12 26  1  0
 14 27  1  0
 14 28  1  0
 15 29  1  0
 15 30  1  0
 17 31  1  0
 17 32  1  0
 17 33  1  0
 19 34  1  0
 20 35  1  0
 21 36  1  0
 22 37  1  0
 23 38  1  0
 23 39  1  0
M  END
> <Name>
N-(3-chlorophenyl)-2-{[5-(2-hydroxyethyl)-4-methyl-6-oxo-1,6-dihydro-2-pyrimidinyl]thio}acetamide

> <ID>
9133026

> <RB>
6

> <clogP>
1.034

> <Supplier>
ChemBridge

> <tPSA>
95.08

> <Hacc>
4

> <Hdon>
3

> <logSw>
-2.663

> <Library>
ExpressPick

> <Molecular_Weight>
353.82384

> <NumQueries>
10

> <NumQueriesMapped>
1

> <QueriesMapped>
N-(3-hydroxyphenyl)-2-[(4-methyl-6-oxo-1,6-dihydro-2-pyrimidinyl)thio]acetamide

> <categories>
1.2

$$$$
N-1H-indazol-6-yl-N'-[(1R)-2-methyl-1-(trifluoromethyl)propyl]urea
  SciTegic04051715162D

 36 37  0  0  1  0            999 V2000
    3.6667   -2.1792    0.0000 C   0  0
    1.5167   -1.7750    0.0000 C   0  0
   -0.1708   -5.5792    0.0000 N   0  0
    2.9500   -1.7667    0.0000 C   0  0  2  0  0  0
    2.2292   -2.1875    0.0000 N   0  0
    0.1000   -4.2667    0.0000 C   0  0
   -0.5083   -4.8292    0.0000 N   0  0
    0.8125   -4.6792    0.0000 C   0  0
    0.8042   -2.1875    0.0000 N   0  0
    0.0875   -3.4417    0.0000 C   0  0
    0.8042   -3.0250    0.0000 C   0  0
    1.5167   -0.9500    0.0000 O   0  0
    0.6417   -5.4917    0.0000 C   0  0
    1.5292   -4.2542    0.0000 C   0  0
    4.3917   -2.6000    0.0000 F   0  0
    4.0792   -1.4667    0.0000 F   0  0
    3.2542   -2.9042    0.0000 F   0  0
    2.9500   -0.9417    0.0000 C   0  0
    1.5167   -3.4292    0.0000 C   0  0
    2.2292   -0.5292    0.0000 C   0  0
    3.6667   -0.5292    0.0000 C   0  0
    2.9531   -2.7667    0.0000 H   0  0
    2.2310   -3.1875    0.0000 H   0  0
   -1.4882   -4.6297    0.0000 H   0  0
   -0.0621   -1.6880    0.0000 H   0  0
   -0.7830   -2.9496    0.0000 H   0  0
    1.3126   -6.2332    0.0000 H   0  0
    2.4018   -4.7425    0.0000 H   0  0
    2.0849   -1.4433    0.0000 H   0  0
    2.3770   -2.9194    0.0000 H   0  0
    1.3661   -1.0342    0.0000 H   0  0
    2.2274    0.4708    0.0000 H   0  0
    1.3613   -0.0325    0.0000 H   0  0
    4.5311   -1.0321    0.0000 H   0  0
    3.6661    0.4708    0.0000 H   0  0
    4.5334   -0.0304    0.0000 H   0  0
  2  5  1  0
  3  7  1  0
  4  1  1  0
  4  5  1  0
  6 10  1  0
  7  6  1  0
  8 14  1  0
  9  2  1  0
 10 11  2  0
 11  9  1  0
 12  2  2  0
 13  8  1  0
 14 19  2  0
 15  1  1  0
 16  1  1  0
 17  1  1  0
 18  4  1  0
 19 11  1  0
 20 18  1  0
 21 18  1  0
  8  6  2  0
  3 13  2  0
  4 22  1  1
  5 23  1  0
  7 24  1  0
  9 25  1  0
 10 26  1  0
 13 27  1  0
 14 28  1  0
 18 29  1  0
 19 30  1  0
 20 31  1  0
 20 32  1  0
 20 33  1  0
 21 34  1  0
 21 35  1  0
 21 36  1  0
M  END
> <Name>
N-1H-indazol-6-yl-N'-[(1R)-2-methyl-1-(trifluoromethyl)propyl]urea

> <ID>
11217860

> <RB>
4

> <clogP>
3.24

> <Supplier>
ChemBridge

> <tPSA>
69.81

> <Hacc>
2

> <Hdon>
3

> <Molecular_Weight>
300.2796

> <NumQueries>
10

> <NumQueriesMapped>
1

> <QueriesMapped>
N-[1-(1-cyclopropylethyl)-4-methyl-1H-pyrazol-5-yl]-2-(2H-indazol-2-yl)acetamide

> <categories>
1.2

> <LogSw>
-4.16

> <LIBRARY>
CORE

> <Scheme>
2718

> <StereoChemistry>
R

$$$$
4-chloro-1-methyl-3-{[4-(4-pyridinyl)-1-piperidinyl]methyl}-1H-indazole
  SciTegic04051715162D

 45 48  0  0  0  0            999 V2000
    3.1417   -7.2667    0.0000 C   0  0
    3.8042   -7.7542    0.0000 N   0  0
    2.4750   -7.7500    0.0000 C   0  0
    3.5500   -8.5292    0.0000 N   0  0
    2.7250   -8.5292    0.0000 C   0  0
    3.8542   -6.0250    0.0000 N   0  0
    3.1417   -6.4375    0.0000 C   0  0
    1.6667   -7.5750    0.0000 C   0  0
    7.4417   -3.9542    0.0000 N   0  0
    5.2917   -5.1917    0.0000 C   0  0
    4.5750   -4.7792    0.0000 C   0  0
    5.2917   -6.0167    0.0000 C   0  0
    6.0125   -4.7792    0.0000 C   0  0
    4.5750   -6.4292    0.0000 C   0  0
    3.8542   -5.1917    0.0000 C   0  0
    4.0417   -9.2000    0.0000 C   0  0
    1.3917   -6.7917    0.0000 Cl  0  0
    2.1667   -9.1417    0.0000 C   0  0
    1.3667   -8.9667    0.0000 C   0  0
    1.1167   -8.1750    0.0000 C   0  0
    7.4417   -4.7792    0.0000 C   0  0
    6.7250   -3.5417    0.0000 C   0  0
    6.7167   -5.1917    0.0000 C   0  0
    6.0042   -3.9542    0.0000 C   0  0
    2.2754   -5.9380    0.0000 H   0  0
    3.1408   -5.4375    0.0000 H   0  0
    5.2929   -4.1917    0.0000 H   0  0
    3.7083   -4.2804    0.0000 H   0  0
    5.4429   -4.2825    0.0000 H   0  0
    6.1584   -5.5179    0.0000 H   0  0
    5.2917   -7.0167    0.0000 H   0  0
    5.4472   -6.9183    0.0000 H   0  0
    3.7083   -6.9280    0.0000 H   0  0
    3.8542   -4.1917    0.0000 H   0  0
    2.9863   -5.6884    0.0000 H   0  0
    3.6834  -10.1336    0.0000 H   0  0
    5.0268   -9.0278    0.0000 H   0  0
    4.6824   -9.9678    0.0000 H   0  0
    2.4700  -10.0946    0.0000 H   0  0
    0.6923   -9.7051    0.0000 H   0  0
    0.1404   -7.9587    0.0000 H   0  0
    8.3061   -5.2819    0.0000 H   0  0
    6.7262   -2.5417    0.0000 H   0  0
    6.7104   -6.1917    0.0000 H   0  0
    5.1366   -3.4569    0.0000 H   0  0
  2  1  2  0
  3  1  1  0
  4  2  1  0
  5  3  1  0
  6  7  1  0
  7  1  1  0
  8  3  2  0
  9 22  1  0
 10 11  1  0
 11 15  1  0
 12 14  1  0
 13 10  1  0
 14  6  1  0
 15  6  1  0
 16  4  1  0
 17  8  1  0
 18  5  2  0
 19 20  2  0
 20  8  1  0
 21 23  1  0
 22 24  2  0
 23 13  2  0
 24 13  1  0
  5  4  1  0
 10 12  1  0
 18 19  1  0
 21  9  2  0
  7 25  1  0
  7 26  1  0
 10 27  1  0
 11 28  1  0
 11 29  1  0
 12 30  1  0
 12 31  1  0
 14 32  1  0
 14 33  1  0
 15 34  1  0
 15 35  1  0
 16 36  1  0
 16 37  1  0
 16 38  1  0
 18 39  1  0
 19 40  1  0
 20 41  1  0
 21 42  1  0
 22 43  1  0
 23 44  1  0
 24 45  1  0
M  END
> <Name>
4-chloro-1-methyl-3-{[4-(4-pyridinyl)-1-piperidinyl]methyl}-1H-indazole

> <ID>
77044447

> <RB>
3

> <clogP>
2.65

> <Supplier>
ChemBridge

> <tPSA>
33.95

> <Hacc>
3

> <Hdon>
0

> <Molecular_Weight>
340.84984

> <NumQueries>
10

> <NumQueriesMapped>
1

> <QueriesMapped>
N-[1-(1-cyclopropylethyl)-4-methyl-1H-pyrazol-5-yl]-2-(2H-indazol-2-yl)acetamide

> <categories>
1.2

> <LogSw>
-1.64

> <LIBRARY>
CORE

> <Scheme>
2867

> <StereoChemistry>
N/A

$$$$
N-[(4-chloro-1-methyl-1H-indazol-3-yl)methyl]-2,3-dihydro-1-benzofuran-2-carboxamide
  SciTegic04051715162D

 40 43  0  0  0  0            999 V2000
    8.3792   -4.6875    0.0000 N   0  0
    7.6417   -4.3417    0.0000 C   0  0
    7.7500   -3.5167    0.0000 C   0  0
    8.9542   -4.0917    0.0000 N   0  0
    8.5542   -3.3667    0.0000 C   0  0
    6.8792   -7.3042    0.0000 O   0  0
    6.2125   -6.8250    0.0000 C   0  0
    6.2167   -5.9917    0.0000 C   0  0
    6.6292   -8.0917    0.0000 C   0  0
    6.9292   -5.5792    0.0000 N   0  0
    5.5417   -7.3042    0.0000 C   0  0
    5.8000   -8.0875    0.0000 C   0  0
    6.9250   -4.7542    0.0000 C   0  0
    7.2042   -2.8917    0.0000 C   0  0
    5.4917   -5.5792    0.0000 O   0  0
    9.7667   -4.2042    0.0000 C   0  0
    6.3792   -3.0375    0.0000 Cl  0  0
    8.8292   -2.5875    0.0000 C   0  0
    8.2917   -1.9542    0.0000 C   0  0
    7.0417   -8.8000    0.0000 C   0  0
    5.3875   -8.8042    0.0000 C   0  0
    7.4792   -2.1125    0.0000 C   0  0
    6.6292   -9.5167    0.0000 C   0  0
    5.8000   -9.5167    0.0000 C   0  0
    7.1035   -6.3710    0.0000 H   0  0
    7.7968   -6.0765    0.0000 H   0  0
    5.2285   -6.3545    0.0000 H   0  0
    4.7280   -7.8855    0.0000 H   0  0
    6.0580   -4.2558    0.0000 H   0  0
    6.0607   -5.2572    0.0000 H   0  0
   10.4225   -3.4492    0.0000 H   0  0
   10.0767   -5.1549    0.0000 H   0  0
   10.7453   -4.4102    0.0000 H   0  0
    9.8126   -2.4063    0.0000 H   0  0
    8.6227   -1.0106    0.0000 H   0  0
    8.0417   -8.7974    0.0000 H   0  0
    4.3875   -8.8055    0.0000 H   0  0
    6.8259   -1.3554    0.0000 H   0  0
    7.1298  -10.3824    0.0000 H   0  0
    5.3005  -10.3830    0.0000 H   0  0
  2  1  2  0
  3  2  1  0
  4  1  1  0
  5  4  1  0
  6  7  1  0
  7  8  1  0
  8 10  1  0
  9  6  1  0
 10 13  1  0
 11  7  1  0
 12 11  1  0
 13  2  1  0
 14  3  2  0
 15  8  2  0
 16  4  1  0
 17 14  1  0
 18  5  2  0
 19 18  1  0
 20  9  1  0
 21 12  1  0
 22 14  1  0
 23 20  2  0
 24 21  2  0
  5  3  1  0
 19 22  2  0
 12  9  2  0
 24 23  1  0
  7 25  1  0
 10 26  1  0
 11 27  1  0
 11 28  1  0
 13 29  1  0
 13 30  1  0
 16 31  1  0
 16 32  1  0
 16 33  1  0
 18 34  1  0
 19 35  1  0
 20 36  1  0
 21 37  1  0
 22 38  1  0
 23 39  1  0
 24 40  1  0
M  END
> <Name>
N-[(4-chloro-1-methyl-1H-indazol-3-yl)methyl]-2,3-dihydro-1-benzofuran-2-carboxamide

> <ID>
86128216

> <RB>
3

> <clogP>
2.48

> <Supplier>
ChemBridge

> <tPSA>
56.15

> <Hacc>
3

> <Hdon>
1

> <Molecular_Weight>
341.79154

> <NumQueries>
10

> <NumQueriesMapped>
1

> <QueriesMapped>
N-[1-(1-cyclopropylethyl)-4-methyl-1H-pyrazol-5-yl]-2-(2H-indazol-2-yl)acetamide

> <categories>
1.2

> <LogSw>
-3.81

> <LIBRARY>
CORE

> <Scheme>
2736

> <StereoChemistry>
racemic

$$$$
N-{[2-(4-fluorophenyl)-3-methyl-1H-indol-5-yl]methyl}tetrahydrofuran-2-carboxamide
  SciTegic04051715162D

 47 50  0  0  0  0            999 V2000
    3.3167  -14.2167    0.0000 C   0  0
    2.9917  -13.4667    0.0000 N   0  0
    4.1417  -14.1375    0.0000 C   0  0
    4.3167  -13.3292    0.0000 C   0  0
    3.6042  -12.9167    0.0000 C   0  0
    6.4750  -10.4500    0.0000 C   0  0
    2.9750  -14.9667    0.0000 C   0  0
    5.7625  -10.8625    0.0000 N   0  0
    5.0292  -12.9250    0.0000 C   0  0
    6.4667   -9.6125    0.0000 C   0  0
    7.1917  -10.8500    0.0000 O   0  0
    3.6125  -12.0917    0.0000 C   0  0
    7.1375   -9.1125    0.0000 O   0  0
    2.1542  -15.0500    0.0000 C   0  0
    3.4542  -15.6500    0.0000 C   0  0
    5.0417  -12.1000    0.0000 C   0  0
    5.7625  -11.6875    0.0000 C   0  0
    2.2875  -16.4792    0.0000 C   0  0
    4.6917  -14.7542    0.0000 C   0  0
    4.3292  -11.6792    0.0000 C   0  0
    1.8042  -15.8042    0.0000 C   0  0
    3.1125  -16.4042    0.0000 C   0  0
    1.9292  -17.2292    0.0000 F   0  0
    6.8750   -8.3292    0.0000 C   0  0
    5.8000   -9.1375    0.0000 C   0  0
    6.0417   -8.3417    0.0000 C   0  0
    2.0147  -13.2533    0.0000 H   0  0
    4.8962  -10.3630    0.0000 H   0  0
    5.8895  -13.4348    0.0000 H   0  0
    7.3627  -10.0566    0.0000 H   0  0
    2.7493  -11.5868    0.0000 H   0  0
    1.5742  -14.2354    0.0000 H   0  0
    4.4499  -15.5570    0.0000 H   0  0
    6.6276  -12.1891    0.0000 H   0  0
    6.6290  -11.1883    0.0000 H   0  0
    5.6805  -14.6051    0.0000 H   0  0
    4.3106  -15.6787    0.0000 H   0  0
    5.3025  -15.5460    0.0000 H   0  0
    4.3348  -10.6792    0.0000 H   0  0
    0.8086  -15.8975    0.0000 H   0  0
    3.6919  -17.2192    0.0000 H   0  0
    6.5572   -7.3810    0.0000 H   0  0
    7.8749   -8.3142    0.0000 H   0  0
    4.9856   -8.5572    0.0000 H   0  0
    5.5094  -10.0943    0.0000 H   0  0
    6.3323   -7.3849    0.0000 H   0  0
    5.0418   -8.3567    0.0000 H   0  0
  2  1  1  0
  3  1  2  0
  4  3  1  0
  5  2  1  0
  6  8  1  0
  7  1  1  0
  8 17  1  0
  9  4  1  0
 10  6  1  0
 11  6  2  0
 12  5  1  0
 13 10  1  0
 14  7  2  0
 15  7  1  0
 16  9  2  0
 17 16  1  0
 18 22  1  0
 19  3  1  0
 20 12  2  0
 21 14  1  0
 22 15  2  0
 23 18  1  0
 24 13  1  0
 25 10  1  0
 26 25  1  0
  5  4  2  0
 21 18  2  0
 20 16  1  0
 24 26  1  0
  2 27  1  0
  8 28  1  0
  9 29  1  0
 10 30  1  0
 12 31  1  0
 14 32  1  0
 15 33  1  0
 17 34  1  0
 17 35  1  0
 19 36  1  0
 19 37  1  0
 19 38  1  0
 20 39  1  0
 21 40  1  0
 22 41  1  0
 24 42  1  0
 24 43  1  0
 25 44  1  0
 25 45  1  0
 26 46  1  0
 26 47  1  0
M  END
> <Name>
N-{[2-(4-fluorophenyl)-3-methyl-1H-indol-5-yl]methyl}tetrahydrofuran-2-carboxamide

> <ID>
50922858

> <RB>
4

> <clogP>
2.7

> <Supplier>
ChemBridge

> <tPSA>
54.12

> <Hacc>
2

> <Hdon>
2

> <Molecular_Weight>
352.40204

> <NumQueries>
10

> <NumQueriesMapped>
1

> <QueriesMapped>
3-{1-[(aminocarbonothioyl)amino]-5-phenyl-1H-pyrrol-2-yl}propanoic acid

> <categories>
1.2

> <LogSw>
-4.08

> <LIBRARY>
CORE

> <Scheme>
2468

> <StereoChemistry>
racemic

$$$$
N-cyclopropyl-1-(2H-indazol-2-ylacetyl)-2-piperazinecarboxamide
  SciTegic04051715162D

 45 48  0  0  0  0            999 V2000
    5.7625   -4.7042    0.0000 N   0  0
    4.3542   -6.3667    0.0000 N   0  0
    6.4750   -5.1125    0.0000 C   0  0
    4.2875   -7.1917    0.0000 N   0  0
    5.0500   -5.1292    0.0000 C   0  0
    6.4792   -5.9542    0.0000 C   0  0
    3.0542   -6.6792    0.0000 C   0  0
    3.4875   -7.3875    0.0000 C   0  0
    5.0667   -5.9417    0.0000 C   0  0
    3.6000   -6.0417    0.0000 C   0  0
    5.7667   -6.3667    0.0000 N   0  0
    5.7667   -7.1792    0.0000 C   0  0
    2.2167   -6.7042    0.0000 C   0  0
    6.1792   -7.8917    0.0000 C   0  0
    5.3542   -7.8917    0.0000 C   0  0
    4.3292   -4.7292    0.0000 O   0  0
    7.2000   -6.3542    0.0000 O   0  0
    3.0792   -8.1042    0.0000 C   0  0
    7.1792   -3.8625    0.0000 N   0  0
    1.8292   -7.4250    0.0000 C   0  0
    2.2542   -8.1292    0.0000 C   0  0
    7.1875   -4.6875    0.0000 C   0  0
    5.7417   -3.8792    0.0000 C   0  0
    6.4542   -3.4542    0.0000 C   0  0
    5.6110   -5.6161    0.0000 H   0  0
    5.9413   -6.4266    0.0000 H   0  0
    5.9231   -5.4254    0.0000 H   0  0
    3.3740   -5.0676    0.0000 H   0  0
    4.9004   -5.8672    0.0000 H   0  0
    6.7325   -6.9198    0.0000 H   0  0
    1.6909   -5.8536    0.0000 H   0  0
    6.6802   -8.7571    0.0000 H   0  0
    7.1792   -7.8917    0.0000 H   0  0
    4.8532   -8.7571    0.0000 H   0  0
    4.3542   -7.8917    0.0000 H   0  0
    3.5947   -8.9611    0.0000 H   0  0
    8.0400   -3.3535    0.0000 H   0  0
    0.8295   -7.4499    0.0000 H   0  0
    1.7759   -9.0074    0.0000 H   0  0
    7.1976   -5.6874    0.0000 H   0  0
    8.0463   -4.1752    0.0000 H   0  0
    5.7165   -2.8795    0.0000 H   0  0
    4.8829   -4.3915    0.0000 H   0  0
    5.5829   -2.9635    0.0000 H   0  0
    7.3130   -2.9419    0.0000 H   0  0
  2  9  1  0
  3  1  1  0
  4  2  1  0
  5  1  1  0
  6  3  1  0
  7 10  2  0
  8  4  2  0
  9  5  1  0
 10  2  1  0
 11  6  1  0
 12 11  1  0
 13  7  1  0
 14 12  1  0
 15 12  1  0
 16  5  2  0
 17  6  2  0
 18  8  1  0
 19 24  1  0
 20 13  2  0
 21 18  2  0
 22  3  1  0
 23  1  1  0
 24 23  1  0
 22 19  1  0
  7  8  1  0
 14 15  1  0
 20 21  1  0
  3 25  1  0
  9 26  1  0
  9 27  1  0
 10 28  1  0
 11 29  1  0
 12 30  1  0
 13 31  1  0
 14 32  1  0
 14 33  1  0
 15 34  1  0
 15 35  1  0
 18 36  1  0
 19 37  1  0
 20 38  1  0
 21 39  1  0
 22 40  1  0
 22 41  1  0
 23 42  1  0
 23 43  1  0
 24 44  1  0
 24 45  1  0
M  END
> <Name>
N-cyclopropyl-1-(2H-indazol-2-ylacetyl)-2-piperazinecarboxamide

> <ID>
33533546

> <RB>
4

> <clogP>
0.8

> <Supplier>
ChemBridge

> <tPSA>
79.26

> <Hacc>
4

> <Hdon>
2

> <Molecular_Weight>
327.38094

> <NumQueries>
10

> <NumQueriesMapped>
1

> <QueriesMapped>
N-[1-(1-cyclopropylethyl)-4-methyl-1H-pyrazol-5-yl]-2-(2H-indazol-2-yl)acetamide

> <categories>
1.2

> <LogSw>
-2.27

> <LIBRARY>
CORE

> <Scheme>
2560

> <StereoChemistry>
racemic

$$$$
N-[(S*)-(trans-3-hydroxycyclobutyl)(1-methyl-1H-pyrazol-4-yl)methyl]-1,5-dimethyl-1H-indazole-3-carboxamide
  SciTegic04051715162D

 49 52  0  0  0  0            999 V2000
    8.8792   -9.3625    0.0000 C   0  0
    8.5625   -8.5875    0.0000 N   0  0
    9.7042   -9.2875    0.0000 C   0  0
    7.6375  -11.4917    0.0000 C   0  0
    9.1917   -8.0500    0.0000 N   0  0
    8.4625  -10.0542    0.0000 C   0  0
    9.9000   -8.4792    0.0000 C   0  0
    7.6375  -10.0625    0.0000 N   0  0
    7.2250  -10.7792    0.0000 C   0  0
    7.9667  -12.8042    0.0000 N   0  0
    8.4542  -11.5542    0.0000 C   0  0
    6.4000  -10.7792    0.0000 C   0  0  1  0  0  0
    8.6542  -12.3750    0.0000 N   0  0
    7.3167  -12.2667    0.0000 C   0  0
   10.6917   -8.2417    0.0000 C   0  0
   10.3042   -9.8542    0.0000 C   0  0
    8.8792  -10.7792    0.0000 O   0  0
    5.8167  -11.3542    0.0000 C   0  0
    5.8167  -10.2000    0.0000 C   0  0
    5.2417  -10.7792    0.0000 C   0  0  1  0  0  0
   11.1042   -9.6167    0.0000 C   0  0
   11.2917   -8.8125    0.0000 C   0  0
    9.1292   -7.2250    0.0000 C   0  0
    4.4167  -10.7792    0.0000 O   0  0
    9.4042  -12.6875    0.0000 C   0  0
   11.7042  -10.1917    0.0000 C   0  0
    7.1326   -9.1993    0.0000 H   0  0
    8.2250  -10.7779    0.0000 H   0  0
    9.1015  -10.7920    0.0000 H   0  0
    6.7794  -11.7044    0.0000 H   0  0
    6.3462  -12.5080    0.0000 H   0  0
   10.9241   -7.2691    0.0000 H   0  0
   10.0722  -10.8269    0.0000 H   0  0
    5.1045  -12.0562    0.0000 H   0  0
    6.5238  -12.0613    0.0000 H   0  0
    5.1071   -9.4954    0.0000 H   0  0
    6.5212   -9.4903    0.0000 H   0  0
    4.8573   -9.8560    0.0000 H   0  0
   12.2498   -8.5259    0.0000 H   0  0
    9.9232   -6.6171    0.0000 H   0  0
    8.1993   -6.8571    0.0000 H   0  0
    8.9838   -6.2356    0.0000 H   0  0
    3.9184  -11.6462    0.0000 H   0  0
    9.5894  -13.6702    0.0000 H   0  0
   10.1514  -12.0229    0.0000 H   0  0
   10.3531  -13.0030    0.0000 H   0  0
   12.6636   -9.9096    0.0000 H   0  0
   11.4662  -11.1630    0.0000 H   0  0
   12.4275  -10.8822    0.0000 H   0  0
  2  1  2  0
  3  1  1  0
  4  9  1  0
  5  2  1  0
  6  1  1  0
  7  3  1  0
  8  6  1  0
  9  8  1  0
 10 14  2  0
 11  4  2  0
 12  9  1  0
 13 11  1  0
 14  4  1  0
 15  7  2  0
 16  3  2  0
 17  6  2  0
 18 12  1  0
 19 12  1  0
 20 19  1  0
 21 16  1  0
 22 21  2  0
 23  5  1  0
 20 24  1  0
 25 13  1  0
 26 21  1  0
  5  7  1  0
 22 15  1  0
 18 20  1  0
 10 13  1  0
  8 27  1  0
  9 28  1  0
 11 29  1  0
 12 30  1  6
 14 31  1  0
 15 32  1  0
 16 33  1  0
 18 34  1  0
 18 35  1  0
 19 36  1  0
 19 37  1  0
 20 38  1  1
 22 39  1  0
 23 40  1  0
 23 41  1  0
 23 42  1  0
 24 43  1  0
 25 44  1  0
 25 45  1  0
 25 46  1  0
 26 47  1  0
 26 48  1  0
 26 49  1  0
M  END
> <Name>
N-[(S*)-(trans-3-hydroxycyclobutyl)(1-methyl-1H-pyrazol-4-yl)methyl]-1,5-dimethyl-1H-indazole-3-carboxamide

> <ID>
55596363

> <RB>
4

> <clogP>
0.55

> <Supplier>
ChemBridge

> <tPSA>
84.97

> <Hacc>
4

> <Hdon>
2

> <Molecular_Weight>
353.41822

> <NumQueries>
10

> <NumQueriesMapped>
1

> <QueriesMapped>
N-[1-(1-cyclopropylethyl)-4-methyl-1H-pyrazol-5-yl]-2-(2H-indazol-2-yl)acetamide

> <categories>
1.2

> <LogSw>
-2.25

> <LIBRARY>
CORE

> <Scheme>
2946

> <StereoChemistry>
racemic

$$$$
4-chloro-1-methyl-3-{[4-(pyridin-2-ylmethyl)-1,4-diazepan-1-yl]methyl}-1H-indazole
  SciTegic04051715162D

 50 53  0  0  0  0            999 V2000
    3.1792   -5.7625    0.0000 C   0  0
    3.8417   -6.2542    0.0000 N   0  0
    2.5167   -6.2417    0.0000 C   0  0
    3.5917   -7.0292    0.0000 N   0  0
    2.7667   -7.0292    0.0000 C   0  0
    3.1875   -4.9292    0.0000 C   0  0
    3.9000   -4.5167    0.0000 N   0  0
    5.2417   -3.2500    0.0000 N   0  0
    1.7042   -6.0667    0.0000 C   0  0
    4.6250   -1.7125    0.0000 N   0  0
    5.7542   -2.6000    0.0000 C   0  0
    3.8292   -3.7000    0.0000 C   0  0
    4.4292   -3.1375    0.0000 C   0  0
    5.4417   -1.8250    0.0000 C   0  0
    5.3792   -4.7292    0.0000 C   0  0
    4.0792   -7.6917    0.0000 C   0  0
    1.4375   -5.2917    0.0000 Cl  0  0
    4.5917   -4.9792    0.0000 C   0  0
    5.6667   -3.9625    0.0000 C   0  0
    2.2125   -7.6417    0.0000 C   0  0
    1.4042   -7.4667    0.0000 C   0  0
    1.1625   -6.6667    0.0000 C   0  0
    4.3167   -0.9417    0.0000 C   0  0
    5.9417   -1.1750    0.0000 C   0  0
    4.8250   -0.2917    0.0000 C   0  0
    5.6417   -0.4042    0.0000 C   0  0
    2.3237   -4.4254    0.0000 H   0  0
    2.3179   -5.4230    0.0000 H   0  0
    6.7441   -2.7417    0.0000 H   0  0
    6.1256   -3.5285    0.0000 H   0  0
    3.7428   -2.7037    0.0000 H   0  0
    3.0997   -4.3839    0.0000 H   0  0
    3.4387   -3.0003    0.0000 H   0  0
    5.1587   -2.4536    0.0000 H   0  0
    6.3323   -4.4266    0.0000 H   0  0
    5.0281   -5.6655    0.0000 H   0  0
    3.7245   -8.6267    0.0000 H   0  0
    5.0636   -7.5155    0.0000 H   0  0
    4.7231   -8.4568    0.0000 H   0  0
    5.4230   -5.5350    0.0000 H   0  0
    3.6386   -5.2818    0.0000 H   0  0
    6.1790   -4.8213    0.0000 H   0  0
    6.0178   -3.0262    0.0000 H   0  0
    2.5186   -8.5937    0.0000 H   0  0
    0.7260   -8.2016    0.0000 H   0  0
    0.1867   -6.4480    0.0000 H   0  0
    3.3267   -0.8006    0.0000 H   0  0
    6.9316   -1.3168    0.0000 H   0  0
    4.4493    0.6351    0.0000 H   0  0
    6.2613    0.3807    0.0000 H   0  0
  2  1  2  0
  3  1  1  0
  4  2  1  0
  5  3  1  0
  6  1  1  0
  7  6  1  0
  8 13  1  0
  9  3  2  0
 10 14  1  0
 11  8  1  0
 12  7  1  0
 13 12  1  0
 14 11  1  0
 15 18  1  0
 16  4  1  0
 17  9  1  0
 18  7  1  0
 19 15  1  0
 20  5  2  0
 21 22  2  0
 22  9  1  0
 23 10  2  0
 24 14  2  0
 25 26  2  0
 26 24  1  0
  4  5  1  0
 21 20  1  0
  8 19  1  0
 25 23  1  0
  6 27  1  0
  6 28  1  0
 11 29  1  0
 11 30  1  0
 12 31  1  0
 12 32  1  0
 13 33  1  0
 13 34  1  0
 15 35  1  0
 15 36  1  0
 16 37  1  0
 16 38  1  0
 16 39  1  0
 18 40  1  0
 18 41  1  0
 19 42  1  0
 19 43  1  0
 20 44  1  0
 21 45  1  0
 22 46  1  0
 23 47  1  0
 24 48  1  0
 25 49  1  0
 26 50  1  0
M  END
> <Name>
4-chloro-1-methyl-3-{[4-(pyridin-2-ylmethyl)-1,4-diazepan-1-yl]methyl}-1H-indazole

> <ID>
35306334

> <RB>
4

> <clogP>
1.97

> <Supplier>
ChemBridge

> <tPSA>
37.19

> <Hacc>
4

> <Hdon>
0

> <Molecular_Weight>
369.89106

> <NumQueries>
10

> <NumQueriesMapped>
1

> <QueriesMapped>
N-[1-(1-cyclopropylethyl)-4-methyl-1H-pyrazol-5-yl]-2-(2H-indazol-2-yl)acetamide

> <categories>
1.2

> <LogSw>
-1.27

> <LIBRARY>
CORE

> <Scheme>
2740

> <StereoChemistry>
N/A

$$$$
4-[1-(1H-indazol-3-ylcarbonyl)pyrrolidin-3-yl]-2,4'-bipyridine
  SciTegic04051715162D

 47 51  0  0  0  0            999 V2000
    0.6500   -6.0042    0.0000 C   0  0
    1.0292   -6.7500    0.0000 N   0  0
    1.0250   -5.2625    0.0000 C   0  0
    1.8500   -5.2167    0.0000 N   0  0
   -0.1708   -6.1417    0.0000 C   0  0
    0.4542   -7.3292    0.0000 N   0  0
    2.3750   -5.8542    0.0000 C   0  0
   -0.2833   -6.9667    0.0000 C   0  0
    5.2917   -5.9625    0.0000 C   0  0
    3.1417   -5.5500    0.0000 C   0  0
    4.5750   -5.5500    0.0000 C   0  0
    3.8625   -5.9625    0.0000 C   0  0
    5.2917   -6.7917    0.0000 N   0  0
    2.3000   -4.5167    0.0000 C   0  0
    0.5625   -4.5667    0.0000 O   0  0
    7.4500   -4.7167    0.0000 N   0  0
    3.0917   -4.7292    0.0000 C   0  0
    6.0125   -5.5417    0.0000 C   0  0
    4.5750   -7.2042    0.0000 C   0  0
   -0.8125   -5.6375    0.0000 C   0  0
    3.8625   -6.7917    0.0000 C   0  0
    6.7375   -4.3042    0.0000 C   0  0
    7.4417   -5.5417    0.0000 C   0  0
   -1.0500   -7.2750    0.0000 C   0  0
    6.0125   -4.7167    0.0000 C   0  0
    6.7292   -5.9500    0.0000 C   0  0
   -1.5833   -5.9417    0.0000 C   0  0
   -1.7083   -6.7625    0.0000 C   0  0
    0.6195   -8.3154    0.0000 H   0  0
    3.0107   -6.6261    0.0000 H   0  0
    1.4455   -6.2230    0.0000 H   0  0
    3.0707   -6.5475    0.0000 H   0  0
    4.5737   -4.5500    0.0000 H   0  0
    2.8408   -3.6755    0.0000 H   0  0
    1.3342   -4.2575    0.0000 H   0  0
    4.0575   -4.9884    0.0000 H   0  0
    3.0309   -3.7311    0.0000 H   0  0
    4.5737   -8.2042    0.0000 H   0  0
   -0.6680   -4.6480    0.0000 H   0  0
    2.9962   -7.2912    0.0000 H   0  0
    6.7413   -3.3042    0.0000 H   0  0
    8.3044   -6.0474    0.0000 H   0  0
   -1.1891   -8.2653    0.0000 H   0  0
    5.1481   -4.2140    0.0000 H   0  0
    6.7305   -6.9500    0.0000 H   0  0
   -2.3652   -5.3184    0.0000 H   0  0
   -2.6373   -7.1326    0.0000 H   0  0
  2  1  2  0
  3  1  1  0
  4  3  1  0
  5  1  1  0
  6  2  1  0
  7  4  1  0
  8  5  1  0
  9 11  2  0
 10  7  1  0
 11 12  1  0
 12 10  1  0
 13 19  2  0
 14  4  1  0
 15  3  2  0
 16 23  1  0
 17 14  1  0
 18  9  1  0
 19 21  1  0
 20  5  2  0
 21 12  2  0
 22 25  1  0
 23 26  2  0
 24  8  2  0
 25 18  2  0
 26 18  1  0
 27 20  1  0
 28 27  2  0
  8  6  1  0
 24 28  1  0
 17 10  1  0
 13  9  1  0
 16 22  2  0
  6 29  1  0
  7 30  1  0
  7 31  1  0
 10 32  1  0
 11 33  1  0
 14 34  1  0
 14 35  1  0
 17 36  1  0
 17 37  1  0
 19 38  1  0
 20 39  1  0
 21 40  1  0
 22 41  1  0
 23 42  1  0
 24 43  1  0
 25 44  1  0
 26 45  1  0
 27 46  1  0
 28 47  1  0
M  END
> <Name>
4-[1-(1H-indazol-3-ylcarbonyl)pyrrolidin-3-yl]-2,4'-bipyridine

> <ID>
94156045

> <RB>
3

> <clogP>
0.9

> <Supplier>
ChemBridge

> <tPSA>
74.77

> <Hacc>
4

> <Hdon>
1

> <Molecular_Weight>
369.41916

> <NumQueries>
10

> <NumQueriesMapped>
1

> <QueriesMapped>
N-[1-(1-cyclopropylethyl)-4-methyl-1H-pyrazol-5-yl]-2-(2H-indazol-2-yl)acetamide

> <categories>
1.2

> <LogSw>
-2.66

> <LIBRARY>
CORE

> <Scheme>
2392

> <StereoChemistry>
racemic

$$$$
2-({[2-(3,4-dihydroisoquinolin-2(1H)-yl)pyridin-3-yl]methyl}amino)isonicotinamide
  SciTegic04051715162D

 48 51  0  0  0  0            999 V2000
    4.1917   -8.5167    0.0000 N   0  0
    3.4750   -8.1000    0.0000 C   0  0
    3.4750   -7.2667    0.0000 C   0  0
    4.1875   -9.3417    0.0000 C   0  0
    5.6375   -3.5292    0.0000 C   0  0
    5.6292   -4.3667    0.0000 C   0  0
    4.9042   -9.7667    0.0000 C   0  0
    4.9042   -5.6042    0.0000 C   0  0
    2.7542   -8.5125    0.0000 N   0  0
    4.9125   -8.1125    0.0000 C   0  0
    5.6167   -6.0167    0.0000 N   0  0
    4.1917   -6.0167    0.0000 N   0  0
    4.9125   -4.7792    0.0000 C   0  0
    4.1917   -6.8500    0.0000 C   0  0
    5.6167   -9.3542    0.0000 C   0  0
    6.3625   -3.1250    0.0000 O   0  0
    5.6292   -8.5292    0.0000 C   0  0
    4.9250   -3.1167    0.0000 N   0  0
    6.3417   -5.6042    0.0000 C   0  0
    2.7542   -6.8542    0.0000 C   0  0
    6.3417   -4.7792    0.0000 C   0  0
    2.0417   -8.1000    0.0000 C   0  0
    4.8917  -10.5917    0.0000 C   0  0
    6.3292   -9.7792    0.0000 C   0  0
    2.0417   -7.2750    0.0000 C   0  0
    5.6042  -11.0125    0.0000 C   0  0
    6.3250  -10.6042    0.0000 C   0  0
    4.1824  -10.3417    0.0000 H   0  0
    3.3274   -8.8316    0.0000 H   0  0
    5.7847   -7.6234    0.0000 H   0  0
    4.0480   -7.6099    0.0000 H   0  0
    3.3254   -5.5172    0.0000 H   0  0
    4.0493   -4.2743    0.0000 H   0  0
    5.0585   -7.3487    0.0000 H   0  0
    5.0573   -6.3493    0.0000 H   0  0
    5.6443   -7.5293    0.0000 H   0  0
    6.4937   -9.0318    0.0000 H   0  0
    4.9308   -2.1167    0.0000 H   0  0
    4.0572   -3.6137    0.0000 H   0  0
    7.2061   -6.1069    0.0000 H   0  0
    2.7474   -5.8542    0.0000 H   0  0
    7.2080   -4.2797    0.0000 H   0  0
    1.1754   -8.5995    0.0000 H   0  0
    4.0195  -11.0808    0.0000 H   0  0
    7.2000   -9.2876    0.0000 H   0  0
    1.1732   -6.7793    0.0000 H   0  0
    5.5952  -12.0125    0.0000 H   0  0
    7.1877  -11.1099    0.0000 H   0  0
  2  1  1  0
  3  2  1  0
  4  1  1  0
  5  6  1  0
  6 13  2  0
  7  4  1  0
  8 12  1  0
  9  2  2  0
 10  1  1  0
 11  8  2  0
 12 14  1  0
 13  8  1  0
 14  3  1  0
 15 17  1  0
 16  5  2  0
 17 10  1  0
 18  5  1  0
 19 11  1  0
 20  3  2  0
 21  6  1  0
 22  9  1  0
 23  7  2  0
 24 15  2  0
 25 22  2  0
 26 23  1  0
 27 24  1  0
  7 15  1  0
 25 20  1  0
 26 27  2  0
 19 21  2  0
  4 28  1  0
  4 29  1  0
 10 30  1  0
 10 31  1  0
 12 32  1  0
 13 33  1  0
 14 34  1  0
 14 35  1  0
 17 36  1  0
 17 37  1  0
 18 38  1  0
 18 39  1  0
 19 40  1  0
 20 41  1  0
 21 42  1  0
 22 43  1  0
 23 44  1  0
 24 45  1  0
 25 46  1  0
 26 47  1  0
 27 48  1  0
M  END
> <Name>
2-({[2-(3,4-dihydroisoquinolin-2(1H)-yl)pyridin-3-yl]methyl}amino)isonicotinamide

> <ID>
77198141

> <RB>
5

> <clogP>
2.54

> <Supplier>
ChemBridge

> <tPSA>
84.14

> <Hacc>
3

> <Hdon>
2

> <Molecular_Weight>
359.42434

> <NumQueries>
10

> <NumQueriesMapped>
1

> <QueriesMapped>
2-({[2-(diethylamino)-3-pyridinyl]methyl}amino)nicotinamide

> <categories>
1.2

> <LogSw>
-3.99

> <LIBRARY>
CORE

> <Scheme>
2464

> <StereoChemistry>
N/A

$$$$
N-(1-methyl-4-morpholin-4-yl-1H-indazol-3-yl)-2-(tetrahydrofuran-2-ylmethoxy)acetamide
  SciTegic04051715162D

 53 56  0  0  0  0            999 V2000
    5.7625   -7.2042    0.0000 C   0  0
    5.0875   -7.6875    0.0000 C   0  0
    6.4292   -7.6917    0.0000 N   0  0
    6.1625   -8.4792    0.0000 N   0  0
    5.3375   -8.4750    0.0000 C   0  0
    5.7625   -6.3792    0.0000 N   0  0
    4.2792   -7.5042    0.0000 C   0  0
    4.0375   -6.7167    0.0000 N   0  0
    6.4750   -5.9667    0.0000 C   0  0
    7.1875   -6.3750    0.0000 O   0  0
    8.6667   -3.7917    0.0000 O   0  0
    3.5417   -5.1417    0.0000 O   0  0
    6.6417   -9.1417    0.0000 C   0  0
    7.1917   -4.7250    0.0000 O   0  0
    4.7750   -9.0792    0.0000 C   0  0
    3.7292   -8.1167    0.0000 C   0  0
    7.9042   -3.4667    0.0000 C   0  0
    3.2292   -6.5417    0.0000 C   0  0
    4.5917   -6.1125    0.0000 C   0  0
    6.4750   -5.1417    0.0000 C   0  0
    3.9750   -8.9042    0.0000 C   0  0
    2.9917   -5.7542    0.0000 C   0  0
    4.3500   -5.3292    0.0000 C   0  0
    7.1917   -3.8917    0.0000 C   0  0
    9.2125   -3.1792    0.0000 C   0  0
    7.9917   -2.6417    0.0000 C   0  0
    8.7792   -2.4667    0.0000 C   0  0
    4.8962   -5.8797    0.0000 H   0  0
    6.2775  -10.0730    0.0000 H   0  0
    7.6279   -8.9763    0.0000 H   0  0
    7.2772   -9.9138    0.0000 H   0  0
    5.0733  -10.0337    0.0000 H   0  0
    2.7521   -7.9038    0.0000 H   0  0
    7.9716   -4.4644    0.0000 H   0  0
    2.2518   -6.3301    0.0000 H   0  0
    3.5179   -7.4991    0.0000 H   0  0
    5.2677   -5.3756    0.0000 H   0  0
    4.8865   -7.0680    0.0000 H   0  0
    5.6082   -4.6430    0.0000 H   0  0
    6.4727   -4.1417    0.0000 H   0  0
    3.2994   -9.6415    0.0000 H   0  0
    2.3236   -6.4982    0.0000 H   0  0
    2.7030   -4.7968    0.0000 H   0  0
    5.3241   -5.5552    0.0000 H   0  0
    4.0552   -4.3737    0.0000 H   0  0
    6.3221   -3.3979    0.0000 H   0  0
    6.3275   -4.3948    0.0000 H   0  0
    9.8778   -2.4326    0.0000 H   0  0
    9.7321   -4.0336    0.0000 H   0  0
    8.0972   -1.6473    0.0000 H   0  0
    7.0155   -2.8586    0.0000 H   0  0
    9.7554   -2.2498    0.0000 H   0  0
    8.2596   -1.6123    0.0000 H   0  0
  2  1  1  0
  3  1  2  0
  4  3  1  0
  5  2  1  0
  6  1  1  0
  7  2  2  0
  8  7  1  0
  9  6  1  0
 10  9  2  0
 11 17  1  0
 12 23  1  0
 13  4  1  0
 14 20  1  0
 15  5  2  0
 16  7  1  0
 17 24  1  0
 18  8  1  0
 19  8  1  0
 20  9  1  0
 21 16  2  0
 22 18  1  0
 23 19  1  0
 24 14  1  0
 25 11  1  0
 26 17  1  0
 27 26  1  0
  5  4  1  0
 21 15  1  0
 12 22  1  0
 27 25  1  0
  6 28  1  0
 13 29  1  0
 13 30  1  0
 13 31  1  0
 15 32  1  0
 16 33  1  0
 17 34  1  0
 18 35  1  0
 18 36  1  0
 19 37  1  0
 19 38  1  0
 20 39  1  0
 20 40  1  0
 21 41  1  0
 22 42  1  0
 22 43  1  0
 23 44  1  0
 23 45  1  0
 24 46  1  0
 24 47  1  0
 25 48  1  0
 25 49  1  0
 26 50  1  0
 26 51  1  0
 27 52  1  0
 27 53  1  0
M  END
> <Name>
N-(1-methyl-4-morpholin-4-yl-1H-indazol-3-yl)-2-(tetrahydrofuran-2-ylmethoxy)acetamide

> <ID>
79586679

> <RB>
6

> <clogP>
0.63

> <Supplier>
ChemBridge

> <tPSA>
77.85

> <Hacc>
5

> <Hdon>
1

> <Molecular_Weight>
374.43414

> <NumQueries>
10

> <NumQueriesMapped>
1

> <QueriesMapped>
N-[1-(1-cyclopropylethyl)-4-methyl-1H-pyrazol-5-yl]-2-(2H-indazol-2-yl)acetamide

> <categories>
1.2

> <LogSw>
-2.47

> <LIBRARY>
CORE

> <Scheme>
2595

> <StereoChemistry>
racemic

$$$$
4-chloro-3-{[3-(3,5-dimethyl-1H-pyrazol-1-yl)azetidin-1-yl]methyl}-1-methyl-1H-indazole
  SciTegic04051715162D

 43 46  0  0  0  0            999 V2000
    5.6292   -3.5250    0.0000 N   0  0
    3.1792   -5.7625    0.0000 C   0  0
    3.8417   -6.2542    0.0000 N   0  0
    2.5167   -6.2417    0.0000 C   0  0
    4.9167   -3.9417    0.0000 C   0  0
    3.5917   -7.0292    0.0000 N   0  0
    6.3792   -3.8667    0.0000 N   0  0
    5.7167   -2.7042    0.0000 C   0  0
    3.9000   -4.5167    0.0000 N   0  0
    2.7667   -7.0292    0.0000 C   0  0
    6.5375   -2.5375    0.0000 C   0  0
    6.9375   -3.2542    0.0000 C   0  0
    3.1875   -4.9292    0.0000 C   0  0
    4.7000   -4.7292    0.0000 C   0  0
    4.1167   -3.7167    0.0000 C   0  0
    1.7042   -6.0667    0.0000 C   0  0
    4.0792   -7.6917    0.0000 C   0  0
    1.4375   -5.2917    0.0000 Cl  0  0
    5.1042   -2.1542    0.0000 C   0  0
    2.2125   -7.6417    0.0000 C   0  0
    1.4042   -7.4667    0.0000 C   0  0
    7.7542   -3.3542    0.0000 C   0  0
    1.1625   -6.6667    0.0000 C   0  0
    5.7097   -4.5509    0.0000 H   0  0
    6.9550   -1.6288    0.0000 H   0  0
    2.3237   -4.4254    0.0000 H   0  0
    2.3179   -5.4230    0.0000 H   0  0
    5.6665   -4.9859    0.0000 H   0  0
    4.4347   -5.6934    0.0000 H   0  0
    4.3782   -2.7515    0.0000 H   0  0
    3.1540   -3.4460    0.0000 H   0  0
    3.7245   -8.6267    0.0000 H   0  0
    5.0636   -7.5155    0.0000 H   0  0
    4.7231   -8.4568    0.0000 H   0  0
    5.2603   -1.1665    0.0000 H   0  0
    4.1767   -2.5280    0.0000 H   0  0
    4.3173   -1.5371    0.0000 H   0  0
    2.5186   -8.5937    0.0000 H   0  0
    0.7260   -8.2016    0.0000 H   0  0
    8.3929   -2.5848    0.0000 H   0  0
    8.0868   -4.2973    0.0000 H   0  0
    8.7374   -3.5366    0.0000 H   0  0
    0.1867   -6.4480    0.0000 H   0  0
  2 13  1  0
  3  2  2  0
  4  2  1  0
  5  1  1  0
  6  3  1  0
  7  1  1  0
  8  1  1  0
  9 15  1  0
 10  4  1  0
 11  8  2  0
 12  7  2  0
 13  9  1  0
 14  5  1  0
 15  5  1  0
 16  4  2  0
 17  6  1  0
 18 16  1  0
 19  8  1  0
 20 10  2  0
 21 23  2  0
 22 12  1  0
 23 16  1  0
 12 11  1  0
 14  9  1  0
  6 10  1  0
 21 20  1  0
  5 24  1  0
 11 25  1  0
 13 26  1  0
 13 27  1  0
 14 28  1  0
 14 29  1  0
 15 30  1  0
 15 31  1  0
 17 32  1  0
 17 33  1  0
 17 34  1  0
 19 35  1  0
 19 36  1  0
 19 37  1  0
 20 38  1  0
 21 39  1  0
 22 40  1  0
 22 41  1  0
 22 42  1  0
 23 43  1  0
M  END
> <Name>
4-chloro-3-{[3-(3,5-dimethyl-1H-pyrazol-1-yl)azetidin-1-yl]methyl}-1-methyl-1H-indazole

> <ID>
41832221

> <RB>
3

> <clogP>
2.75

> <Supplier>
ChemBridge

> <tPSA>
38.88

> <Hacc>
3

> <Hdon>
0

> <Molecular_Weight>
329.8272

> <NumQueries>
10

> <NumQueriesMapped>
1

> <QueriesMapped>
N-[1-(1-cyclopropylethyl)-4-methyl-1H-pyrazol-5-yl]-2-(2H-indazol-2-yl)acetamide

> <categories>
1.2

> <LogSw>
-2.95

> <LIBRARY>
CORE

> <Scheme>
2740

> <StereoChemistry>
N/A

$$$$
N-[(1-ethyl-1H-indazol-3-yl)methyl]-3-(2-hydroxy-4,6-dimethylpyrimidin-5-yl)propanamide
  SciTegic04051715162D

 49 51  0  0  0  0            999 V2000
    8.4042   -4.6792    0.0000 N   0  0
    8.9417   -4.0667    0.0000 N   0  0
    7.6500   -4.3417    0.0000 C   0  0
    7.7292   -3.5250    0.0000 C   0  0
    5.4792   -9.7167    0.0000 C   0  0
    8.5292   -3.3542    0.0000 C   0  0
    4.7625   -9.2917    0.0000 N   0  0
    6.1917   -9.3125    0.0000 N   0  0
    5.4875   -8.0667    0.0000 C   0  0
    4.7667   -8.4750    0.0000 C   0  0
    6.2042   -8.4875    0.0000 C   0  0
    5.4917   -7.2292    0.0000 C   0  0
    6.2167   -5.9917    0.0000 C   0  0
    6.9292   -4.7542    0.0000 C   0  0
    6.9292   -5.5792    0.0000 N   0  0
    5.4917   -5.5792    0.0000 O   0  0
    6.2125   -6.8167    0.0000 C   0  0
    5.4792  -10.5542    0.0000 O   0  0
    9.7667   -4.1542    0.0000 C   0  0
    7.1750   -2.9125    0.0000 C   0  0
    8.7792   -2.5667    0.0000 C   0  0
    6.9292   -8.0792    0.0000 C   0  0
    4.0542   -8.0542    0.0000 C   0  0
   10.2542   -3.4792    0.0000 C   0  0
    7.4292   -2.1292    0.0000 C   0  0
    8.2292   -1.9625    0.0000 C   0  0
    4.6279   -6.7254    0.0000 H   0  0
    4.6233   -7.7251    0.0000 H   0  0
    6.0641   -4.2526    0.0000 H   0  0
    6.0627   -5.2534    0.0000 H   0  0
    7.7955   -6.0787    0.0000 H   0  0
    7.0763   -7.3205    0.0000 H   0  0
    7.0809   -6.3208    0.0000 H   0  0
    4.6112  -11.0508    0.0000 H   0  0
   10.1743   -5.0674    0.0000 H   0  0
    9.1789   -4.9632    0.0000 H   0  0
    6.1971   -3.1218    0.0000 H   0  0
    9.7561   -2.3528    0.0000 H   0  0
    6.9419   -7.0793    0.0000 H   0  0
    7.7867   -8.5937    0.0000 H   0  0
    7.8027   -7.5923    0.0000 H   0  0
    4.0619   -7.0542    0.0000 H   0  0
    3.1864   -8.5511    0.0000 H   0  0
    3.1908   -7.5496    0.0000 H   0  0
   11.2488   -3.5829    0.0000 H   0  0
    9.8431   -2.5676    0.0000 H   0  0
   10.8397   -2.6685    0.0000 H   0  0
    6.7614   -1.3848    0.0000 H   0  0
    8.5375   -1.0112    0.0000 H   0  0
  2  1  1  0
  3  1  2  0
  4  3  1  0
  5  8  1  0
  6  2  1  0
  7 10  1  0
  8 11  2  0
  9 12  1  0
 10  9  2  0
 11  9  1  0
 12 17  1  0
 13 15  1  0
 14  3  1  0
 15 14  1  0
 16 13  2  0
 17 13  1  0
 18  5  1  0
 19  2  1  0
 20  4  2  0
 21  6  2  0
 22 11  1  0
 23 10  1  0
 24 19  1  0
 25 20  1  0
 26 21  1  0
  6  4  1  0
 26 25  2  0
  5  7  2  0
 12 27  1  0
 12 28  1  0
 14 29  1  0
 14 30  1  0
 15 31  1  0
 17 32  1  0
 17 33  1  0
 18 34  1  0
 19 35  1  0
 19 36  1  0
 20 37  1  0
 21 38  1  0
 22 39  1  0
 22 40  1  0
 22 41  1  0
 23 42  1  0
 23 43  1  0
 23 44  1  0
 24 45  1  0
 24 46  1  0
 24 47  1  0
 25 48  1  0
 26 49  1  0
M  END
> <Name>
N-[(1-ethyl-1H-indazol-3-yl)methyl]-3-(2-hydroxy-4,6-dimethylpyrimidin-5-yl)propanamide

> <ID>
91641333

> <RB>
6

> <clogP>
0.05

> <Supplier>
ChemBridge

> <tPSA>
92.93

> <Hacc>
5

> <Hdon>
2

> <Molecular_Weight>
353.41822

> <NumQueries>
10

> <NumQueriesMapped>
1

> <QueriesMapped>
N-[1-(1-cyclopropylethyl)-4-methyl-1H-pyrazol-5-yl]-2-(2H-indazol-2-yl)acetamide

> <categories>
1.2

> <LogSw>
-3.13

> <LIBRARY>
CORE

> <Scheme>
2736

> <StereoChemistry>
N/A

$$$$
(4R)-4-(4-{[(1-benzothien-2-ylcarbonyl)(methyl)amino]methyl}-1H-1,2,3-triazol-1-yl)-N-methyl-L-prolinamide
  SciTegic04051715162D

 50 53  0  0  1  0            999 V2000
    3.2667   -9.0917    0.0000 C   0  0
    6.0125   -6.3417    0.0000 N   0  0
    5.6042   -5.6292    0.0000 N   0  0
    4.7042   -6.6167    0.0000 C   0  0
    5.4500   -6.9542    0.0000 N   0  0
    3.9375   -9.5917    0.0000 S   0  0
    3.2750   -8.2625    0.0000 C   0  0
    4.8000   -5.7917    0.0000 C   0  0
    2.6042   -9.5792    0.0000 C   0  0
    5.9292   -4.8542    0.0000 C   0  0  2  0  0  0
    3.9917   -7.8500    0.0000 N   0  0
    6.7917   -3.8375    0.0000 N   0  0
    6.0292   -3.5292    0.0000 C   0  0  1  0  0  0
    5.5000   -4.1667    0.0000 C   0  0
    3.6667  -10.3667    0.0000 C   0  0
    5.8167   -2.7292    0.0000 C   0  0
    2.8417  -10.3542    0.0000 C   0  0
    3.9917   -7.0292    0.0000 C   0  0
    6.7292   -4.6625    0.0000 C   0  0
    2.5667   -7.8292    0.0000 O   0  0
    6.4042   -2.1500    0.0000 O   0  0
    5.0250   -2.5125    0.0000 N   0  0
    4.7042   -8.2625    0.0000 C   0  0
    4.0792  -11.0875    0.0000 C   0  0
    2.4292  -11.0667    0.0000 C   0  0
    4.8250   -1.7167    0.0000 C   0  0
    3.6542  -11.8042    0.0000 C   0  0
    2.8292  -11.7917    0.0000 C   0  0
    4.0639   -5.1148    0.0000 H   0  0
    1.6548   -9.2651    0.0000 H   0  0
    4.9324   -4.9346    0.0000 H   0  0
    7.6413   -3.3102    0.0000 H   0  0
    6.7790   -2.8675    0.0000 H   0  0
    4.8613   -4.9361    0.0000 H   0  0
    4.9704   -3.3184    0.0000 H   0  0
    3.1254   -6.5297    0.0000 H   0  0
    3.1258   -7.5295    0.0000 H   0  0
    6.6537   -5.6596    0.0000 H   0  0
    7.7017   -4.4295    0.0000 H   0  0
    4.3105   -3.2122    0.0000 H   0  0
    5.5708   -7.7635    0.0000 H   0  0
    4.6996   -9.2625    0.0000 H   0  0
    5.5688   -8.7650    0.0000 H   0  0
    5.0792  -11.0952    0.0000 H   0  0
    1.4293  -11.0564    0.0000 H   0  0
    3.8618   -1.4479    0.0000 H   0  0
    5.5408   -1.0184    0.0000 H   0  0
    4.5765   -0.7481    0.0000 H   0  0
    4.1425  -12.6768    0.0000 H   0  0
    2.3143  -12.6490    0.0000 H   0  0
  2  5  2  0
  3  8  1  0
  4 18  1  0
  5  4  1  0
  6  1  1  0
  7  1  1  0
  8  4  2  0
  9  1  2  0
 10  3  1  0
 11  7  1  0
 12 19  1  0
 13 14  1  0
 14 10  1  0
 15  6  1  0
 13 16  1  0
 17  9  1  0
 18 11  1  0
 19 10  1  0
 20  7  2  0
 21 16  2  0
 22 16  1  0
 23 11  1  0
 24 15  1  0
 25 17  1  0
 26 22  1  0
 27 24  2  0
 28 25  2  0
 17 15  2  0
 28 27  1  0
  2  3  1  0
 12 13  1  0
  8 29  1  0
  9 30  1  0
 10 31  1  1
 12 32  1  0
 13 33  1  6
 14 34  1  0
 14 35  1  0
 18 36  1  0
 18 37  1  0
 19 38  1  0
 19 39  1  0
 22 40  1  0
 23 41  1  0
 23 42  1  0
 23 43  1  0
 24 44  1  0
 25 45  1  0
 26 46  1  0
 26 47  1  0
 26 48  1  0
 27 49  1  0
 28 50  1  0
M  END
> <Name>
(4R)-4-(4-{[(1-benzothien-2-ylcarbonyl)(methyl)amino]methyl}-1H-1,2,3-triazol-1-yl)-N-methyl-L-prolinamide

> <ID>
90487510

> <RB>
5

> <clogP>
0.11

> <Supplier>
ChemBridge

> <tPSA>
92.15

> <Hacc>
5

> <Hdon>
2

> <Molecular_Weight>
398.48198

> <NumQueries>
10

> <NumQueriesMapped>
1

> <QueriesMapped>
(4S)-4-(4-{1-[(mesitylcarbonyl)amino]-1-methylethyl}-1H-1,2,3-triazol-1-yl)-N-methyl-L-prolinamide

> <categories>
1.2

> <LogSw>
-3.51

> <LIBRARY>
CORE

> <Scheme>
2421

> <StereoChemistry>
R, S

$$$$
N-[(1-{(3S,5S)-5-[(ethylamino)carbonyl]pyrrolidin-3-yl}-1H-1,2,3-triazol-4-yl)methyl]-N-methylpiperidine-1-carboxamide (non-preferred name)
  SciTegic04051715162D

 55 57  0  0  1  0            999 V2000
    6.0125   -6.3417    0.0000 N   0  0
    5.6042   -5.6292    0.0000 N   0  0
    3.2750   -8.2625    0.0000 C   0  0
    4.7042   -6.6167    0.0000 C   0  0
    5.4500   -6.9542    0.0000 N   0  0
    4.8000   -5.7917    0.0000 C   0  0
    5.9292   -4.8542    0.0000 C   0  0  1  0  0  0
    3.9917   -7.8500    0.0000 N   0  0
    3.2667   -9.0917    0.0000 N   0  0
    6.7917   -3.8375    0.0000 N   0  0
    6.0292   -3.5292    0.0000 C   0  0  1  0  0  0
    5.5000   -4.1667    0.0000 C   0  0
    5.8167   -2.7292    0.0000 C   0  0
    3.9917   -7.0292    0.0000 C   0  0
    6.7292   -4.6625    0.0000 C   0  0
    2.5625   -7.8500    0.0000 O   0  0
    6.4042   -2.1500    0.0000 O   0  0
    5.0250   -2.5125    0.0000 N   0  0
    2.5542   -9.5042    0.0000 C   0  0
    3.9792   -9.5042    0.0000 C   0  0
    4.7042   -8.2625    0.0000 C   0  0
    4.8250   -1.7167    0.0000 C   0  0
    3.9792  -10.3292    0.0000 C   0  0
    2.5542  -10.3292    0.0000 C   0  0
    4.0292   -1.4917    0.0000 C   0  0
    3.2667  -10.7417    0.0000 C   0  0
    4.0639   -5.1148    0.0000 H   0  0
    4.9324   -4.9346    0.0000 H   0  0
    7.6413   -3.3102    0.0000 H   0  0
    6.7790   -2.8675    0.0000 H   0  0
    4.8613   -4.9361    0.0000 H   0  0
    4.9704   -3.3184    0.0000 H   0  0
    3.1254   -6.5297    0.0000 H   0  0
    3.1258   -7.5295    0.0000 H   0  0
    6.6537   -5.6596    0.0000 H   0  0
    7.7017   -4.4295    0.0000 H   0  0
    4.3105   -3.2122    0.0000 H   0  0
    1.6888  -10.0052    0.0000 H   0  0
    2.5542   -8.5042    0.0000 H   0  0
    4.8446  -10.0052    0.0000 H   0  0
    3.9792   -8.5042    0.0000 H   0  0
    5.5708   -7.7635    0.0000 H   0  0
    4.6996   -9.2625    0.0000 H   0  0
    5.5688   -8.7650    0.0000 H   0  0
    5.5424   -1.0200    0.0000 H   0  0
    5.7869   -1.9901    0.0000 H   0  0
    3.9792  -11.3292    0.0000 H   0  0
    4.8446   -9.8282    0.0000 H   0  0
    2.5542  -11.3292    0.0000 H   0  0
    1.6888   -9.8282    0.0000 H   0  0
    3.3138   -2.1904    0.0000 H   0  0
    3.7856   -0.5218    0.0000 H   0  0
    3.0669   -1.2196    0.0000 H   0  0
    2.4013  -11.2427    0.0000 H   0  0
    4.1321  -11.2427    0.0000 H   0  0
  2  1  1  0
  3  8  1  0
  4  5  1  0
  5  1  2  0
  6  2  1  0
  7  2  1  0
  8 14  1  0
  9  3  1  0
 10 15  1  0
 11 12  1  0
 12  7  1  0
 11 13  1  0
 14  4  1  0
 15  7  1  0
 16  3  2  0
 17 13  2  0
 18 13  1  0
 19  9  1  0
 20  9  1  0
 21  8  1  0
 22 18  1  0
 23 20  1  0
 24 19  1  0
 25 22  1  0
 26 23  1  0
  6  4  2  0
 10 11  1  0
 26 24  1  0
  6 27  1  0
  7 28  1  6
 10 29  1  0
 11 30  1  6
 12 31  1  0
 12 32  1  0
 14 33  1  0
 14 34  1  0
 15 35  1  0
 15 36  1  0
 18 37  1  0
 19 38  1  0
 19 39  1  0
 20 40  1  0
 20 41  1  0
 21 42  1  0
 21 43  1  0
 21 44  1  0
 22 45  1  0
 22 46  1  0
 23 47  1  0
 23 48  1  0
 24 49  1  0
 24 50  1  0
 25 51  1  0
 25 52  1  0
 25 53  1  0
 26 54  1  0
 26 55  1  0
M  END
> <Name>
N-[(1-{(3S,5S)-5-[(ethylamino)carbonyl]pyrrolidin-3-yl}-1H-1,2,3-triazol-4-yl)methyl]-N-methylpiperidine-1-carboxamide (non-preferred name)

> <ID>
65908575

> <RB>
5

> <clogP>
-0.69

> <Supplier>
ChemBridge

> <tPSA>
95.39

> <Hacc>
5

> <Hdon>
2

> <Molecular_Weight>
363.45786

> <NumQueries>
10

> <NumQueriesMapped>
1

> <QueriesMapped>
(4S)-4-(4-{1-[(mesitylcarbonyl)amino]-1-methylethyl}-1H-1,2,3-triazol-1-yl)-N-methyl-L-prolinamide

> <categories>
1.2

> <LogSw>
-2.57

> <LIBRARY>
CORE

> <Scheme>
2421

> <StereoChemistry>
S, S

$$$$
6-ethyl-5-(4-methoxyphenyl)-1,3-dimethyl-1H-pyrrolo[3,4-d]pyrimidine-2,4(3H,6H)-dione
  SciTegic04051715162D

 42 44  0  0  0  0            999 V2000
    2.2042   -0.2417    0.0000 C   0  0
    0.9917    0.4958    0.0000 N   0  0
    1.7792   -0.9500    0.0000 C   0  0
    1.8167    0.4833    0.0000 C   0  0
    0.5625   -0.2125    0.0000 C   0  0
    0.9625   -0.9292    0.0000 N   0  0
    3.0750   -1.2542    0.0000 N   0  0
    3.0042   -0.4292    0.0000 C   0  0
    2.3167   -1.5667    0.0000 C   0  0
    3.6292    0.1083    0.0000 C   0  0
   -0.2625   -0.2000    0.0000 O   0  0
    2.2417    1.1833    0.0000 O   0  0
    0.5917    1.2125    0.0000 C   0  0
    4.4042   -0.1667    0.0000 C   0  0
    3.4750    0.9083    0.0000 C   0  0
    0.5292   -1.6375    0.0000 C   0  0
    3.7792   -1.6792    0.0000 C   0  0
    4.8792    1.1833    0.0000 C   0  0
    5.0292    0.3708    0.0000 C   0  0
    4.0917    1.4500    0.0000 C   0  0
    5.5000    1.7208    0.0000 O   0  0
    6.2792    1.4500    0.0000 C   0  0
    4.5042   -1.2792    0.0000 C   0  0
    2.0873   -2.5400    0.0000 H   0  0
   -0.4082    1.2272    0.0000 H   0  0
    1.1075    2.0692    0.0000 H   0  0
    0.1061    2.0867    0.0000 H   0  0
    4.5878   -1.1497    0.0000 H   0  0
    2.5289    1.2322    0.0000 H   0  0
   -0.4705   -1.6119    0.0000 H   0  0
    1.0099   -2.5144    0.0000 H   0  0
    0.0087   -2.4913    0.0000 H   0  0
    3.7598   -2.6790    0.0000 H   0  0
    2.9036   -2.1623    0.0000 H   0  0
    5.9723    0.0383    0.0000 H   0  0
    3.8959    2.4306    0.0000 H   0  0
    7.0354    2.1044    0.0000 H   0  0
    6.4645    0.4673    0.0000 H   0  0
    7.2234    1.1208    0.0000 H   0  0
    5.3593   -1.7976    0.0000 H   0  0
    4.5217   -0.2794    0.0000 H   0  0
    5.3798   -0.7961    0.0000 H   0  0
  2  4  1  0
  3  1  1  0
  4  1  1  0
  5  2  1  0
  6  3  1  0
  7  8  1  0
  8  1  2  0
  9  3  2  0
 10  8  1  0
 11  5  2  0
 12  4  2  0
 13  2  1  0
 14 10  2  0
 15 10  1  0
 16  6  1  0
 17  7  1  0
 18 20  1  0
 19 14  1  0
 20 15  2  0
 21 18  1  0
 22 21  1  0
 23 17  1  0
  7  9  1  0
  5  6  1  0
 18 19  2  0
  9 24  1  0
 13 25  1  0
 13 26  1  0
 13 27  1  0
 14 28  1  0
 15 29  1  0
 16 30  1  0
 16 31  1  0
 16 32  1  0
 17 33  1  0
 17 34  1  0
 19 35  1  0
 20 36  1  0
 22 37  1  0
 22 38  1  0
 22 39  1  0
 23 40  1  0
 23 41  1  0
 23 42  1  0
M  END
> <Name>
6-ethyl-5-(4-methoxyphenyl)-1,3-dimethyl-1H-pyrrolo[3,4-d]pyrimidine-2,4(3H,6H)-dione

> <ID>
7583730

> <RB>
1

> <clogP>
3.099

> <Supplier>
ChemBridge

> <tPSA>
58.16

> <Hacc>
3

> <Hdon>
0

> <logSw>
-3.699

> <Library>
ExpressPick

> <Molecular_Weight>
313.35106

> <NumQueries>
10

> <NumQueriesMapped>
1

> <QueriesMapped>
3-{1-[(aminocarbonothioyl)amino]-5-phenyl-1H-pyrrol-2-yl}propanoic acid

> <categories>
1.2

$$$$
(4R)-4-(4-{[(2,5-dimethyl-3-furoyl)(methyl)amino]methyl}-1H-1,2,3-triazol-1-yl)-N-methyl-L-prolinamide
  SciTegic04051715162D

 50 52  0  0  1  0            999 V2000
    3.2750   -9.0875    0.0000 C   0  0
    6.0125   -6.3417    0.0000 N   0  0
    5.6042   -5.6292    0.0000 N   0  0
    3.2750   -8.2625    0.0000 C   0  0
    4.7042   -6.6167    0.0000 C   0  0
    2.6042   -9.5667    0.0000 C   0  0
    5.4500   -6.9542    0.0000 N   0  0
    4.8000   -5.7917    0.0000 C   0  0
    3.9417   -9.5667    0.0000 C   0  0
    2.8542  -10.3542    0.0000 O   0  0
    5.9292   -4.8542    0.0000 C   0  0  2  0  0  0
    3.9917   -7.8500    0.0000 N   0  0
    6.7917   -3.8375    0.0000 N   0  0
    3.6792  -10.3542    0.0000 C   0  0
    6.0292   -3.5292    0.0000 C   0  0  1  0  0  0
    5.5000   -4.1667    0.0000 C   0  0
    5.8167   -2.7292    0.0000 C   0  0
    3.9917   -7.0292    0.0000 C   0  0
    6.7292   -4.6625    0.0000 C   0  0
    2.5542   -7.8500    0.0000 O   0  0
    6.4042   -2.1500    0.0000 O   0  0
    5.0250   -2.5125    0.0000 N   0  0
    1.8167   -9.3125    0.0000 C   0  0
    4.7042   -8.2625    0.0000 C   0  0
    4.1542  -11.0250    0.0000 C   0  0
    4.8250   -1.7167    0.0000 C   0  0
    4.0639   -5.1148    0.0000 H   0  0
    4.8931   -9.2589    0.0000 H   0  0
    4.9324   -4.9346    0.0000 H   0  0
    7.6413   -3.3102    0.0000 H   0  0
    6.7790   -2.8675    0.0000 H   0  0
    4.8613   -4.9361    0.0000 H   0  0
    4.9704   -3.3184    0.0000 H   0  0
    3.1254   -6.5297    0.0000 H   0  0
    3.1258   -7.5295    0.0000 H   0  0
    6.6537   -5.6596    0.0000 H   0  0
    7.7017   -4.4295    0.0000 H   0  0
    4.3105   -3.2122    0.0000 H   0  0
    1.0375   -9.9393    0.0000 H   0  0
    1.6811   -8.3217    0.0000 H   0  0
    0.8905   -8.9354    0.0000 H   0  0
    5.5708   -7.7635    0.0000 H   0  0
    4.6996   -9.2625    0.0000 H   0  0
    5.5688   -8.7650    0.0000 H   0  0
    3.7874  -11.9553    0.0000 H   0  0
    5.1406  -10.8606    0.0000 H   0  0
    4.7891  -11.7976    0.0000 H   0  0
    3.8618   -1.4479    0.0000 H   0  0
    5.5408   -1.0184    0.0000 H   0  0
    4.5765   -0.7481    0.0000 H   0  0
  2  7  2  0
  3  8  1  0
  4  1  1  0
  5 18  1  0
  6  1  2  0
  7  5  1  0
  8  5  2  0
  9  1  1  0
 10  6  1  0
 11  3  1  0
 12  4  1  0
 13 19  1  0
 14  9  2  0
 15 16  1  0
 16 11  1  0
 15 17  1  0
 18 12  1  0
 19 11  1  0
 20  4  2  0
 21 17  2  0
 22 17  1  0
 23  6  1  0
 24 12  1  0
 25 14  1  0
 26 22  1  0
 14 10  1  0
  2  3  1  0
 13 15  1  0
  8 27  1  0
  9 28  1  0
 11 29  1  1
 13 30  1  0
 15 31  1  6
 16 32  1  0
 16 33  1  0
 18 34  1  0
 18 35  1  0
 19 36  1  0
 19 37  1  0
 22 38  1  0
 23 39  1  0
 23 40  1  0
 23 41  1  0
 24 42  1  0
 24 43  1  0
 24 44  1  0
 25 45  1  0
 25 46  1  0
 25 47  1  0
 26 48  1  0
 26 49  1  0
 26 50  1  0
M  END
> <Name>
(4R)-4-(4-{[(2,5-dimethyl-3-furoyl)(methyl)amino]methyl}-1H-1,2,3-triazol-1-yl)-N-methyl-L-prolinamide

> <ID>
37040646

> <RB>
5

> <clogP>
-1.26

> <Supplier>
ChemBridge

> <tPSA>
105.29

> <Hacc>
6

> <Hdon>
2

> <Molecular_Weight>
360.41086

> <NumQueries>
10

> <NumQueriesMapped>
1

> <QueriesMapped>
(4S)-4-(4-{1-[(mesitylcarbonyl)amino]-1-methylethyl}-1H-1,2,3-triazol-1-yl)-N-methyl-L-prolinamide

> <categories>
1.2

> <LogSw>
-2.06

> <LIBRARY>
CORE

> <Scheme>
2421

> <StereoChemistry>
R, S

$$$$
N-[(4-ethyl-1,3-thiazol-2-yl)methyl]-6-[methyl(3-pyridinylmethyl)amino]nicotinamide
  SciTegic04051715162D

 47 49  0  0  0  0            999 V2000
   16.8250   -5.7417    0.0000 N   0  0
   13.4042   -6.1042    0.0000 C   0  0
   14.0167   -5.7500    0.0000 C   0  0
   12.7917   -7.1750    0.0000 N   0  0
   16.0625   -6.0875    0.0000 C   0  0
   12.1792   -6.8167    0.0000 C   0  0
   16.1625   -6.9125    0.0000 S   0  0
   11.5667   -7.1750    0.0000 N   0  0
   17.3917   -6.3542    0.0000 C   0  0
   16.9750   -7.0792    0.0000 C   0  0
   14.6292   -6.1042    0.0000 N   0  0
   13.4042   -6.8167    0.0000 C   0  0
   11.5667   -8.0000    0.0000 C   0  0
   12.7917   -5.7542    0.0000 C   0  0
   14.0167   -5.0417    0.0000 O   0  0
   12.1792   -6.1125    0.0000 C   0  0
   10.1375   -9.6542    0.0000 N   0  0
   15.3500   -5.6875    0.0000 C   0  0
   10.8542   -8.4167    0.0000 C   0  0
   10.8500   -9.2417    0.0000 C   0  0
   10.8500   -6.7542    0.0000 C   0  0
   18.2042   -6.2750    0.0000 C   0  0
    9.4250   -9.2417    0.0000 C   0  0
   10.1375   -8.0042    0.0000 C   0  0
   18.6875   -6.9500    0.0000 C   0  0
    9.4167   -8.4167    0.0000 C   0  0
   17.3859   -7.9909    0.0000 H   0  0
   14.6291   -7.1042    0.0000 H   0  0
   14.2716   -7.3142    0.0000 H   0  0
   12.4341   -8.4976    0.0000 H   0  0
   12.4320   -7.4988    0.0000 H   0  0
   12.7866   -4.7542    0.0000 H   0  0
   11.3118   -5.6150    0.0000 H   0  0
   15.3437   -4.6875    0.0000 H   0  0
   14.4823   -5.1905    0.0000 H   0  0
   11.7151   -9.7434    0.0000 H   0  0
    9.9833   -7.2530    0.0000 H   0  0
   10.8533   -5.7542    0.0000 H   0  0
    9.9848   -6.2528    0.0000 H   0  0
   18.6175   -5.3644    0.0000 H   0  0
   17.6224   -5.4617    0.0000 H   0  0
    8.5612   -9.7455    0.0000 H   0  0
   10.1387   -7.0042    0.0000 H   0  0
   18.2726   -7.8599    0.0000 H   0  0
   19.6825   -6.8504    0.0000 H   0  0
   19.2697   -7.7631    0.0000 H   0  0
    8.5491   -7.9194    0.0000 H   0  0
  2  3  1  0
  3 11  1  0
  4 12  2  0
  5  1  2  0
  6 16  2  0
  7  5  1  0
  8  6  1  0
  9  1  1  0
 10  9  2  0
 11 18  1  0
 12  2  1  0
 13  8  1  0
 14  2  2  0
 15  3  2  0
 16 14  1  0
 17 20  2  0
 18  5  1  0
 19 13  1  0
 20 19  1  0
 21  8  1  0
 22  9  1  0
 23 26  2  0
 24 19  2  0
 25 22  1  0
 26 24  1  0
 10  7  1  0
  4  6  1  0
 17 23  1  0
 10 27  1  0
 11 28  1  0
 12 29  1  0
 13 30  1  0
 13 31  1  0
 14 32  1  0
 16 33  1  0
 18 34  1  0
 18 35  1  0
 20 36  1  0
 21 37  1  0
 21 38  1  0
 21 39  1  0
 22 40  1  0
 22 41  1  0
 23 42  1  0
 24 43  1  0
 25 44  1  0
 25 45  1  0
 25 46  1  0
 26 47  1  0
M  END
> <Name>
N-[(4-ethyl-1,3-thiazol-2-yl)methyl]-6-[methyl(3-pyridinylmethyl)amino]nicotinamide

> <ID>
94749208

> <RB>
6

> <clogP>
2.43

> <Supplier>
ChemBridge

> <tPSA>
71.01

> <Hacc>
4

> <Hdon>
1

> <Molecular_Weight>
367.46794

> <NumQueries>
10

> <NumQueriesMapped>
1

> <QueriesMapped>
2-({[2-(diethylamino)-3-pyridinyl]methyl}amino)nicotinamide

> <categories>
1.2

> <LogSw>
-5.36

> <LIBRARY>
CORE

> <Scheme>
4114

> <StereoChemistry>
N/A

$$$$
N-cyclopentyl-3-[2-(1H-indazol-7-ylamino)-2-oxoethyl]-4-morpholinecarboxamide
  SciTegic04051715162D

 52 55  0  0  0  0            999 V2000
    1.8292   -1.0917    0.0000 C   0  0
    2.5417   -1.5042    0.0000 N   0  0
    0.4000   -5.2292    0.0000 C   0  0
   -0.8708   -5.6417    0.0000 N   0  0
    1.8167   -2.7417    0.0000 C   0  0
    1.8167   -3.5625    0.0000 C   0  0
    2.5375   -2.3292    0.0000 C   0  0
    1.1125   -4.8042    0.0000 C   0  0
   -0.3875   -4.9667    0.0000 N   0  0
    1.1167   -1.5125    0.0000 N   0  0
    1.1042   -3.9750    0.0000 N   0  0
    0.4042   -6.0417    0.0000 C   0  0
    1.8250   -0.2667    0.0000 O   0  0
   -0.3875   -6.3042    0.0000 C   0  0
    2.5417   -3.9750    0.0000 O   0  0
    3.9667   -2.3417    0.0000 O   0  0
    3.2542   -1.0917    0.0000 C   0  0
    0.3917   -1.1042    0.0000 C   0  0
    3.2500   -2.7500    0.0000 C   0  0
    1.8292   -5.2042    0.0000 C   0  0
    1.1167   -6.4542    0.0000 C   0  0
    1.8292   -6.0375    0.0000 C   0  0
    3.9667   -1.5167    0.0000 C   0  0
    0.3042   -0.2875    0.0000 C   0  0
   -0.3583   -1.4417    0.0000 C   0  0
   -0.9083   -0.8417    0.0000 C   0  0
   -0.5083   -0.1250    0.0000 C   0  0
    0.9516   -2.2401    0.0000 H   0  0
    0.9502   -3.2409    0.0000 H   0  0
    1.6737   -1.8254    0.0000 H   0  0
   -0.6962   -4.0155    0.0000 H   0  0
    1.1270   -2.5124    0.0000 H   0  0
    0.2354   -3.4799    0.0000 H   0  0
   -0.6927   -7.2565    0.0000 H   0  0
    4.1196   -0.5907    0.0000 H   0  0
    2.3954   -0.5794    0.0000 H   0  0
    1.2269   -0.5542    0.0000 H   0  0
    2.3811   -3.2450    0.0000 H   0  0
    4.1110   -3.2585    0.0000 H   0  0
    2.6916   -4.6979    0.0000 H   0  0
    1.1189   -7.4542    0.0000 H   0  0
    2.6966   -6.5351    0.0000 H   0  0
    3.9667   -0.5167    0.0000 H   0  0
    4.8255   -2.0290    0.0000 H   0  0
    0.1977    0.7068    0.0000 H   0  0
    1.2848   -0.4836    0.0000 H   0  0
   -1.2702   -1.8521    0.0000 H   0  0
    0.3174   -2.1789    0.0000 H   0  0
   -1.5840   -0.1045    0.0000 H   0  0
   -1.3956   -1.7149    0.0000 H   0  0
   -1.4889    0.0711    0.0000 H   0  0
   -0.0210    0.7482    0.0000 H   0  0
  2  1  1  0
  3  8  1  0
  4  9  1  0
  5  7  1  0
  6  5  1  0
  7  2  1  0
  8 11  1  0
  9  3  1  0
 10  1  1  0
 11  6  1  0
 12  3  2  0
 13  1  2  0
 14 12  1  0
 15  6  2  0
 16 23  1  0
 17  2  1  0
 18 10  1  0
 19  7  1  0
 20  8  2  0
 21 22  2  0
 22 20  1  0
 23 17  1  0
 24 18  1  0
 25 18  1  0
 26 25  1  0
 27 24  1  0
 19 16  1  0
 27 26  1  0
 21 12  1  0
 14  4  2  0
  5 28  1  0
  5 29  1  0
  7 30  1  0
  9 31  1  0
 10 32  1  0
 11 33  1  0
 14 34  1  0
 17 35  1  0
 17 36  1  0
 18 37  1  0
 19 38  1  0
 19 39  1  0
 20 40  1  0
 21 41  1  0
 22 42  1  0
 23 43  1  0
 23 44  1  0
 24 45  1  0
 24 46  1  0
 25 47  1  0
 25 48  1  0
 26 49  1  0
 26 50  1  0
 27 51  1  0
 27 52  1  0
M  END
> <Name>
N-cyclopentyl-3-[2-(1H-indazol-7-ylamino)-2-oxoethyl]-4-morpholinecarboxamide

> <ID>
62533120

> <RB>
4

> <clogP>
1.41

> <Supplier>
ChemBridge

> <tPSA>
99.35

> <Hacc>
4

> <Hdon>
3

> <Molecular_Weight>
371.4335

> <NumQueries>
10

> <NumQueriesMapped>
1

> <QueriesMapped>
N-[1-(1-cyclopropylethyl)-4-methyl-1H-pyrazol-5-yl]-2-(2H-indazol-2-yl)acetamide

> <categories>
1.2

> <LogSw>
-3.11

> <LIBRARY>
CORE

> <Scheme>
2550

> <StereoChemistry>
racemic

$$$$
5-methyl-3-{[4-(2-pyrimidinyl)-1,4-diazepan-1-yl]methyl}-1H-indazole
  SciTegic04051715162D

 46 49  0  0  0  0            999 V2000
    9.1750   -2.5750    0.0000 C   0  0
    9.0417   -3.9000    0.0000 N   0  0
   10.4875   -2.3125    0.0000 C   0  0
    2.6417   -2.1917    0.0000 C   0  0
   10.2625   -4.4417    0.0000 N   0  0
    3.9417   -2.3792    0.0000 N   0  0
   11.1417   -3.4542    0.0000 C   0  0
    6.9250   -2.0875    0.0000 N   0  0
    8.1875   -1.6917    0.0000 C   0  0
    2.1292   -0.9542    0.0000 N   0  0
    1.8125   -3.2417    0.0000 N   0  0
   11.1417   -1.1542    0.0000 C   0  0
    4.6792   -1.2417    0.0000 C   0  0
   12.4667   -3.4542    0.0000 C   0  0
    6.0042   -1.1417    0.0000 C   0  0
    5.6125   -4.1000    0.0000 C   0  0
   12.4667   -1.1542    0.0000 C   0  0
    4.3625   -3.6375    0.0000 C   0  0
   13.1417   -2.3125    0.0000 C   0  0
    6.7542   -3.4167    0.0000 C   0  0
    0.0000   -1.8250    0.0000 C   0  0
    0.4917   -3.0625    0.0000 C   0  0
    0.8125   -0.7875    0.0000 C   0  0
   13.1417    0.0000    0.0000 C   0  0
   10.4738   -5.4191    0.0000 H   0  0
    8.3989   -0.7143    0.0000 H   0  0
    7.4490   -1.0174    0.0000 H   0  0
   10.6376   -0.2906    0.0000 H   0  0
    5.2232   -0.4026    0.0000 H   0  0
    3.6820   -1.3170    0.0000 H   0  0
   12.9622   -4.3228    0.0000 H   0  0
    5.3066   -0.4252    0.0000 H   0  0
    7.0014   -1.0664    0.0000 H   0  0
    4.7544   -4.6135    0.0000 H   0  0
    6.5504   -4.4470    0.0000 H   0  0
    4.6797   -4.5859    0.0000 H   0  0
    3.4246   -3.2905    0.0000 H   0  0
   14.1417   -2.3157    0.0000 H   0  0
    6.6267   -4.4085    0.0000 H   0  0
    7.6123   -2.9032    0.0000 H   0  0
   -0.9898   -1.6824    0.0000 H   0  0
   -0.1244   -3.8502    0.0000 H   0  0
    0.4321    0.1373    0.0000 H   0  0
   14.1417   -0.0029    0.0000 H   0  0
   12.6403    0.8652    0.0000 H   0  0
   13.6417    0.8660    0.0000 H   0  0
  2  1  2  0
  3  1  1  0
  4  6  1  0
  5  2  1  0
  6 13  1  0
  7  3  1  0
  8  9  1  0
  9  1  1  0
 10  4  2  0
 11  4  1  0
 12  3  2  0
 13 15  1  0
 14  7  2  0
 15  8  1  0
 16 20  1  0
 17 12  1  0
 18 16  1  0
 19 17  2  0
 20  8  1  0
 21 22  1  0
 22 11  2  0
 23 10  1  0
 24 17  1  0
  5  7  1  0
 14 19  1  0
  6 18  1  0
 21 23  2  0
  5 25  1  0
  9 26  1  0
  9 27  1  0
 12 28  1  0
 13 29  1  0
 13 30  1  0
 14 31  1  0
 15 32  1  0
 15 33  1  0
 16 34  1  0
 16 35  1  0
 18 36  1  0
 18 37  1  0
 19 38  1  0
 20 39  1  0
 20 40  1  0
 21 41  1  0
 22 42  1  0
 23 43  1  0
 24 44  1  0
 24 45  1  0
 24 46  1  0
M  END
> <Name>
5-methyl-3-{[4-(2-pyrimidinyl)-1,4-diazepan-1-yl]methyl}-1H-indazole

> <ID>
84141700

> <RB>
3

> <clogP>
2.14

> <Supplier>
ChemBridge

> <tPSA>
60.94

> <Hacc>
4

> <Hdon>
1

> <Molecular_Weight>
322.40748

> <NumQueries>
10

> <NumQueriesMapped>
1

> <QueriesMapped>
N-[1-(1-cyclopropylethyl)-4-methyl-1H-pyrazol-5-yl]-2-(2H-indazol-2-yl)acetamide

> <categories>
1.2

> <LogSw>
-4.28

> <LIBRARY>
CORE

> <Scheme>
3502

> <StereoChemistry>
N/A

$$$$
2,4-dihydroxybenzaldehyde (8-ethyl-5H-[1,2,4]triazino[5,6-b]indol-3-yl)hydrazone
  SciTegic04051715162D

 42 45  0  0  0  0            999 V2000
    4.4042   -3.2417    0.0000 C   0  0
    3.9625   -2.6292    0.0000 C   0  0
    5.1542   -3.1625    0.0000 N   0  0
    3.2417   -2.8667    0.0000 C   0  0
    3.9625   -3.8500    0.0000 N   0  0
    4.2667   -1.9417    0.0000 N   0  0
    5.4625   -2.4750    0.0000 C   0  0
    3.2417   -3.6167    0.0000 C   0  0
    5.0167   -1.8625    0.0000 N   0  0
    8.5792   -3.4542    0.0000 C   0  0
    7.8375   -3.5292    0.0000 C   0  0
    6.6500   -3.0042    0.0000 N   0  0
    9.0167   -4.0625    0.0000 C   0  0
    2.5917   -2.4875    0.0000 C   0  0
    6.2042   -2.3917    0.0000 N   0  0
    2.5917   -3.9917    0.0000 C   0  0
    7.3917   -2.9250    0.0000 C   0  0
    7.5292   -4.2167    0.0000 C   0  0
    8.7167   -4.7500    0.0000 C   0  0
    1.9417   -2.8667    0.0000 C   0  0
    8.8875   -2.7667    0.0000 O   0  0
    7.9667   -4.8250    0.0000 C   0  0
    1.9417   -3.6167    0.0000 C   0  0
    9.1542   -5.3542    0.0000 O   0  0
    1.2917   -2.4917    0.0000 C   0  0
    1.2917   -1.7417    0.0000 C   0  0
    4.2722   -4.8008    0.0000 H   0  0
   10.0111   -3.9567    0.0000 H   0  0
    2.5917   -1.4875    0.0000 H   0  0
    6.6073   -1.4765    0.0000 H   0  0
    2.5917   -4.9917    0.0000 H   0  0
    7.7943   -2.0096    0.0000 H   0  0
    6.5343   -4.3175    0.0000 H   0  0
    9.8824   -2.6657    0.0000 H   0  0
    7.5555   -5.7365    0.0000 H   0  0
    1.0758   -4.1168    0.0000 H   0  0
   10.1490   -5.2528    0.0000 H   0  0
    0.4258   -2.9918    0.0000 H   0  0
    1.2919   -3.4917    0.0000 H   0  0
    2.1587   -1.2434    0.0000 H   0  0
    0.4247   -1.2434    0.0000 H   0  0
    1.2917   -0.7417    0.0000 H   0  0
  2  1  1  0
  3  1  2  0
  4  2  1  0
  5  1  1  0
  6  2  2  0
  7  3  1  0
  8  5  1  0
  9  7  2  0
 10 11  2  0
 11 17  1  0
 12 15  1  0
 13 10  1  0
 14  4  1  0
 15  7  1  0
 16  8  1  0
 17 12  2  0
 18 11  1  0
 19 22  1  0
 20 14  2  0
 21 10  1  0
 22 18  2  0
 23 16  2  0
 24 19  1  0
 25 20  1  0
 26 25  1  0
  8  4  2  0
  9  6  1  0
 20 23  1  0
 19 13  2  0
  5 27  1  0
 13 28  1  0
 14 29  1  0
 15 30  1  0
 16 31  1  0
 17 32  1  0
 18 33  1  0
 21 34  1  0
 22 35  1  0
 23 36  1  0
 24 37  1  0
 25 38  1  0
 25 39  1  0
 26 40  1  0
 26 41  1  0
 26 42  1  0
M  END
> <Name>
2,4-dihydroxybenzaldehyde (8-ethyl-5H-[1,2,4]triazino[5,6-b]indol-3-yl)hydrazone

> <ID>
5769515

> <RB>
3

> <clogP>
3.48

> <Supplier>
ChemBridge

> <tPSA>
119.31

> <Hacc>
6

> <Hdon>
4

> <logSw>
-5.242

> <Library>
ExpressPick

> <Molecular_Weight>
348.35864

> <NumQueries>
10

> <NumQueriesMapped>
1

> <QueriesMapped>
3-hydrazino-8-methyl-5H-[1,2,4]triazino[5,6-b]indole

> <categories>
1.2

> <Scheme>
239

$$$$
5-phenyl-N-(5,6,7,8-tetrahydroimidazo[1,2-a]pyridin-3-yl)-1H-pyrrole-2-carboxamide
  SciTegic04051715162D

 41 44  0  0  0  0            999 V2000
    4.8792   -6.9417    0.0000 C   0  0
    4.1000   -7.1917    0.0000 N   0  0
    6.9917   -4.9292    0.0000 N   0  0
    5.1375   -6.1542    0.0000 N   0  0
    4.8792   -8.2750    0.0000 N   0  0
    6.2042   -5.1792    0.0000 C   0  0
    5.9417   -5.9792    0.0000 C   0  0
    4.1000   -8.0167    0.0000 C   0  0
    6.9917   -4.1042    0.0000 C   0  0
    5.3667   -7.6125    0.0000 C   0  0
    5.7167   -4.5042    0.0000 C   0  0
    6.2125   -3.8417    0.0000 C   0  0
    6.4917   -6.5917    0.0000 O   0  0
    7.6875   -3.6542    0.0000 C   0  0
    3.3875   -6.7792    0.0000 C   0  0
    3.3875   -8.4292    0.0000 C   0  0
    7.6417   -2.8292    0.0000 C   0  0
    8.4250   -4.0292    0.0000 C   0  0
    2.6667   -7.1917    0.0000 C   0  0
    2.6667   -8.0167    0.0000 C   0  0
    8.3292   -2.3792    0.0000 C   0  0
    9.1125   -3.5792    0.0000 C   0  0
    9.0750   -2.7500    0.0000 C   0  0
    7.7987   -5.5197    0.0000 H   0  0
    4.4676   -5.4117    0.0000 H   0  0
    6.3667   -7.6155    0.0000 H   0  0
    4.7167   -4.4957    0.0000 H   0  0
    5.9154   -2.8869    0.0000 H   0  0
    2.5221   -6.2782    0.0000 H   0  0
    4.2554   -6.2825    0.0000 H   0  0
    2.5221   -8.9302    0.0000 H   0  0
    4.2554   -8.9259    0.0000 H   0  0
    6.7492   -2.3782    0.0000 H   0  0
    8.4796   -5.0277    0.0000 H   0  0
    1.7988   -7.6884    0.0000 H   0  0
    2.6667   -6.1917    0.0000 H   0  0
    2.6667   -9.0167    0.0000 H   0  0
    1.7988   -7.5200    0.0000 H   0  0
    8.2701   -1.3809    0.0000 H   0  0
   10.0027   -4.0348    0.0000 H   0  0
    9.9129   -2.2042    0.0000 H   0  0
  2  1  1  0
  3  6  1  0
  4  1  1  0
  5 10  1  0
  6  7  1  0
  7  4  1  0
  8  2  1  0
  9  3  1  0
 10  1  2  0
 11  6  2  0
 12 11  1  0
 13  7  2  0
 14  9  1  0
 15  2  1  0
 16  8  1  0
 17 14  1  0
 18 14  2  0
 19 15  1  0
 20 19  1  0
 21 17  2  0
 22 18  1  0
 23 22  2  0
  8  5  2  0
 16 20  1  0
 12  9  2  0
 21 23  1  0
  3 24  1  0
  4 25  1  0
 10 26  1  0
 11 27  1  0
 12 28  1  0
 15 29  1  0
 15 30  1  0
 16 31  1  0
 16 32  1  0
 17 33  1  0
 18 34  1  0
 19 35  1  0
 19 36  1  0
 20 37  1  0
 20 38  1  0
 21 39  1  0
 22 40  1  0
 23 41  1  0
M  END
> <Name>
5-phenyl-N-(5,6,7,8-tetrahydroimidazo[1,2-a]pyridin-3-yl)-1H-pyrrole-2-carboxamide

> <ID>
39573331

> <RB>
3

> <clogP>
1.88

> <Supplier>
ChemBridge

> <tPSA>
62.71

> <Hacc>
2

> <Hdon>
2

> <Molecular_Weight>
306.36172

> <NumQueries>
10

> <NumQueriesMapped>
1

> <QueriesMapped>
3-{1-[(aminocarbonothioyl)amino]-5-phenyl-1H-pyrrol-2-yl}propanoic acid

> <categories>
1.2

> <LogSw>
-3.04

> <LIBRARY>
CORE

> <Scheme>
2535

> <StereoChemistry>
N/A

$$$$
1-(2-amino-2-oxoethyl)-N-[3-(1H-indol-2-yl)phenyl]piperidine-3-carboxamide
  SciTegic04051715162D

 52 55  0  0  0  0            999 V2000
   -4.5708   -8.7875    0.0000 C   0  0
   -4.6625   -9.6167    0.0000 N   0  0
   -2.4000   -5.9167    0.0000 C   0  0
   -5.3333   -8.4417    0.0000 C   0  0
   -1.6833   -6.3292    0.0000 C   0  0
   -0.2375   -6.3292    0.0000 N   0  0
   -5.4958   -9.7792    0.0000 C   0  0
   -3.1125   -6.3417    0.0000 N   0  0
   -5.8958   -9.0542    0.0000 C   0  0
   -3.8458   -8.3917    0.0000 C   0  0
   -0.9583   -5.9125    0.0000 C   0  0
    0.4792   -5.0792    0.0000 C   0  0
   -3.1250   -7.1792    0.0000 C   0  0
   -3.8333   -7.5750    0.0000 C   0  0
   -2.4083   -5.1000    0.0000 O   0  0
    0.4750   -5.9167    0.0000 C   0  0
   -0.2375   -4.6667    0.0000 O   0  0
    1.1917   -4.6667    0.0000 N   0  0
   -1.6750   -7.1542    0.0000 C   0  0
   -0.2375   -7.1500    0.0000 C   0  0
   -3.1458   -8.8125    0.0000 C   0  0
   -0.9583   -7.5667    0.0000 C   0  0
   -2.4333   -8.4167    0.0000 C   0  0
   -5.9208  -10.4917    0.0000 C   0  0
   -6.7167   -9.0292    0.0000 C   0  0
   -2.4125   -7.6042    0.0000 C   0  0
   -6.7042  -10.4417    0.0000 C   0  0
   -7.1417   -9.7417    0.0000 C   0  0
   -3.9269  -10.2941    0.0000 H   0  0
   -5.5330   -7.4618    0.0000 H   0  0
   -1.6830   -5.3292    0.0000 H   0  0
   -3.9784   -5.8414    0.0000 H   0  0
   -1.8240   -5.4120    0.0000 H   0  0
   -0.0913   -5.4142    0.0000 H   0  0
   -4.6919   -7.0624    0.0000 H   0  0
    1.3401   -6.4184    0.0000 H   0  0
    1.3428   -5.4197    0.0000 H   0  0
    1.1935   -3.6667    0.0000 H   0  0
    2.0546   -5.1720    0.0000 H   0  0
   -1.6649   -8.1541    0.0000 H   0  0
   -2.5417   -6.6554    0.0000 H   0  0
   -0.2375   -8.1500    0.0000 H   0  0
    0.6282   -6.6495    0.0000 H   0  0
   -3.1629   -9.8124    0.0000 H   0  0
   -1.8240   -8.0672    0.0000 H   0  0
   -0.0916   -8.0655    0.0000 H   0  0
   -1.5780   -8.9348    0.0000 H   0  0
   -5.4549  -11.3766    0.0000 H   0  0
   -7.1972   -8.1522    0.0000 H   0  0
   -1.5367   -7.1215    0.0000 H   0  0
   -7.2166  -11.3005    0.0000 H   0  0
   -8.1416   -9.7521    0.0000 H   0  0
  2  1  1  0
  3  8  1  0
  4  1  2  0
  5  3  1  0
  6 11  1  0
  7  2  1  0
  8 13  1  0
  9  4  1  0
 10  1  1  0
 11  5  1  0
 12 16  1  0
 13 14  2  0
 14 10  1  0
 15  3  2  0
 16  6  1  0
 17 12  2  0
 18 12  1  0
 19  5  1  0
 20 22  1  0
 21 10  2  0
 22 19  1  0
 23 21  1  0
 24  7  2  0
 25  9  2  0
 26 23  2  0
 27 24  1  0
 28 25  1  0
  9  7  1  0
 26 13  1  0
 27 28  2  0
 20  6  1  0
  2 29  1  0
  4 30  1  0
  5 31  1  0
  8 32  1  0
 11 33  1  0
 11 34  1  0
 14 35  1  0
 16 36  1  0
 16 37  1  0
 18 38  1  0
 18 39  1  0
 19 40  1  0
 19 41  1  0
 20 42  1  0
 20 43  1  0
 21 44  1  0
 22 45  1  0
 22 46  1  0
 23 47  1  0
 24 48  1  0
 25 49  1  0
 26 50  1  0
 27 51  1  0
 28 52  1  0
M  END
> <Name>
1-(2-amino-2-oxoethyl)-N-[3-(1H-indol-2-yl)phenyl]piperidine-3-carboxamide

> <ID>
92934969

> <RB>
5

> <clogP>
1.81

> <Supplier>
ChemBridge

> <tPSA>
91.22

> <Hacc>
3

> <Hdon>
3

> <Molecular_Weight>
376.45156

> <NumQueries>
10

> <NumQueriesMapped>
1

> <QueriesMapped>
3-{1-[(aminocarbonothioyl)amino]-5-phenyl-1H-pyrrol-2-yl}propanoic acid

> <categories>
1.2

> <LogSw>
-3.49

> <LIBRARY>
CORE

> <Scheme>
2725

> <StereoChemistry>
racemic

$$$$
3'-[(1,5-dimethyl-1H-indazol-3-yl)methyl]-4-methyl-5'-phenyl-1H,3'H-2,4'-biimidazole
  SciTegic04051715162D

 51 55  0  0  0  0            999 V2000
    3.1792   -1.5417    0.0000 C   0  0
    3.9292   -1.2250    0.0000 C   0  0
    3.0042   -2.3500    0.0000 N   0  0
    3.2917   -3.7542    0.0000 C   0  0
    2.5000   -4.0042    0.0000 N   0  0
    2.4542   -1.1292    0.0000 C   0  0
    1.8500   -1.6792    0.0000 N   0  0
    2.5000   -4.8417    0.0000 N   0  0
    3.7792   -4.4292    0.0000 C   0  0
    4.1125   -0.4167    0.0000 N   0  0
    3.2917   -5.1000    0.0000 C   0  0
    2.1792   -2.4292    0.0000 C   0  0
    4.6500   -1.6417    0.0000 N   0  0
    3.5542   -2.9750    0.0000 C   0  0
    4.9292   -0.3375    0.0000 C   0  0
    5.2667   -1.0917    0.0000 C   0  0
    3.6292   -5.8542    0.0000 C   0  0
    4.6000   -4.5167    0.0000 C   0  0
    2.3417   -0.3042    0.0000 C   0  0
    4.9375   -5.2792    0.0000 C   0  0
    4.4417   -5.9417    0.0000 C   0  0
    1.8292   -5.3292    0.0000 C   0  0
    5.3542    0.3833    0.0000 C   0  0
    2.9792    0.2000    0.0000 C   0  0
    1.5667   -0.0042    0.0000 C   0  0
    5.7542   -5.3667    0.0000 C   0  0
    2.8667    1.0208    0.0000 C   0  0
    1.4542    0.8125    0.0000 C   0  0
    2.0917    1.3250    0.0000 C   0  0
    1.6730   -3.2916    0.0000 H   0  0
    4.7519   -2.6365    0.0000 H   0  0
    4.5346   -2.7779    0.0000 H   0  0
    4.2152   -3.7254    0.0000 H   0  0
    6.2445   -1.3010    0.0000 H   0  0
    3.0411   -6.6630    0.0000 H   0  0
    5.1893   -3.7088    0.0000 H   0  0
    4.8408   -6.8586    0.0000 H   0  0
    1.8808   -6.3279    0.0000 H   0  0
    0.9463   -4.8597    0.0000 H   0  0
    0.9816   -5.8599    0.0000 H   0  0
    6.3533    0.4264    0.0000 H   0  0
    4.8031    1.2178    0.0000 H   0  0
    5.8023    1.2773    0.0000 H   0  0
    3.9069   -0.1734    0.0000 H   0  0
    0.7824   -0.6245    0.0000 H   0  0
    6.1589   -6.2812    0.0000 H   0  0
    6.3410   -4.5570    0.0000 H   0  0
    6.7487   -5.4717    0.0000 H   0  0
    3.6527    1.6390    0.0000 H   0  0
    0.5249    1.1819    0.0000 H   0  0
    1.9407    2.3135    0.0000 H   0  0
  2  1  1  0
  3  1  1  0
  4 14  1  0
  5  4  2  0
  6  1  2  0
  7  6  1  0
  8  5  1  0
  9  4  1  0
 10  2  2  0
 11  9  1  0
 12  3  1  0
 13  2  1  0
 14  3  1  0
 15 10  1  0
 16 13  1  0
 17 11  2  0
 18  9  2  0
 19  6  1  0
 20 18  1  0
 21 20  2  0
 22  8  1  0
 23 15  1  0
 24 19  1  0
 25 19  2  0
 26 20  1  0
 27 24  2  0
 28 25  1  0
 29 28  2  0
 12  7  2  0
 16 15  2  0
 27 29  1  0
 11  8  1  0
 17 21  1  0
 12 30  1  0
 13 31  1  0
 14 32  1  0
 14 33  1  0
 16 34  1  0
 17 35  1  0
 18 36  1  0
 21 37  1  0
 22 38  1  0
 22 39  1  0
 22 40  1  0
 23 41  1  0
 23 42  1  0
 23 43  1  0
 24 44  1  0
 25 45  1  0
 26 46  1  0
 26 47  1  0
 26 48  1  0
 27 49  1  0
 28 50  1  0
 29 51  1  0
M  END
> <Name>
3'-[(1,5-dimethyl-1H-indazol-3-yl)methyl]-4-methyl-5'-phenyl-1H,3'H-2,4'-biimidazole

> <ID>
70036049

> <RB>
4

> <clogP>
3.79

> <Supplier>
ChemBridge

> <tPSA>
64.32

> <Hacc>
3

> <Hdon>
1

> <Molecular_Weight>
382.46098

> <NumQueries>
10

> <NumQueriesMapped>
1

> <QueriesMapped>
N-[1-(1-cyclopropylethyl)-4-methyl-1H-pyrazol-5-yl]-2-(2H-indazol-2-yl)acetamide

> <categories>
1.2

> <LogSw>
-5.23

> <LIBRARY>
CORE

> <Scheme>
2324

> <StereoChemistry>
N/A

$$$$
N-(2,4-dichlorophenyl)-2-{[5-(2-hydroxyethyl)-4-methyl-6-oxo-1,6-dihydro-2-pyrimidinyl]thio}acetamide
  SciTegic04051715162D

 39 40  0  0  0  0            999 V2000
    3.0417    2.6708    0.0000 N   0  0
    2.2917    2.6708    0.0000 C   0  0
    1.9167    2.0208    0.0000 C   0  0
    3.4167    2.0208    0.0000 C   0  0
    3.0417    1.3750    0.0000 N   0  0
    2.2917    1.3750    0.0000 C   0  0
    5.6667    0.7250    0.0000 N   0  0
    6.4167    0.7250    0.0000 C   0  0
    6.7917    0.0750    0.0000 C   0  0
    5.2917    1.3750    0.0000 C   0  0
    7.5417    0.0750    0.0000 C   0  0
    4.1667    2.0208    0.0000 S   0  0
    1.9167    3.3208    0.0000 O   0  0
    5.6667    2.0208    0.0000 O   0  0
    6.7917    1.3750    0.0000 C   0  0
    7.9167    0.7250    0.0000 C   0  0
    4.5417    1.3750    0.0000 C   0  0
    6.4167   -0.5750    0.0000 Cl  0  0
    1.1667    2.0208    0.0000 C   0  0
    7.5417    1.3750    0.0000 C   0  0
    8.6667    0.7250    0.0000 Cl  0  0
    1.9167    0.7250    0.0000 C   0  0
    0.0417    1.3750    0.0000 O   0  0
    0.7917    1.3750    0.0000 C   0  0
    3.5418    3.5367    0.0000 H   0  0
    5.1666   -0.1409    0.0000 H   0  0
    8.0418   -0.7909    0.0000 H   0  0
    6.2916    2.2409    0.0000 H   0  0
    4.0428    0.5084    0.0000 H   0  0
    3.5417    1.3731    0.0000 H   0  0
    0.6678    2.8874    0.0000 H   0  0
    1.6672    2.8865    0.0000 H   0  0
    8.0418    2.2409    0.0000 H   0  0
    0.9167    0.7250    0.0000 H   0  0
    2.4197   -0.1393    0.0000 H   0  0
    1.4182   -0.1419    0.0000 H   0  0
   -0.4566    0.5080    0.0000 H   0  0
    1.2906    0.5084    0.0000 H   0  0
    0.2912    0.5093    0.0000 H   0  0
  2  1  1  0
  3  2  1  0
  4  1  1  0
  5  4  2  0
  6  5  1  0
  7 10  1  0
  8  7  1  0
  9  8  1  0
 10 17  1  0
 11  9  2  0
 12  4  1  0
 13  2  2  0
 14 10  2  0
 15  8  2  0
 16 20  2  0
 17 12  1  0
 18  9  1  0
 19  3  1  0
 20 15  1  0
 21 16  1  0
 22  6  1  0
 23 24  1  0
 24 19  1  0
  3  6  2  0
 11 16  1  0
  1 25  1  0
  7 26  1  0
 11 27  1  0
 15 28  1  0
 17 29  1  0
 17 30  1  0
 19 31  1  0
 19 32  1  0
 20 33  1  0
 22 34  1  0
 22 35  1  0
 22 36  1  0
 23 37  1  0
 24 38  1  0
 24 39  1  0
M  END
> <Name>
N-(2,4-dichlorophenyl)-2-{[5-(2-hydroxyethyl)-4-methyl-6-oxo-1,6-dihydro-2-pyrimidinyl]thio}acetamide

> <ID>
9146403

> <RB>
6

> <clogP>
0.987

> <Supplier>
ChemBridge

> <tPSA>
95.08

> <Hacc>
4

> <Hdon>
3

> <logSw>
-2.874

> <Library>
ExpressPick

> <Molecular_Weight>
388.2689

> <NumQueries>
10

> <NumQueriesMapped>
1

> <QueriesMapped>
N-(3-hydroxyphenyl)-2-[(4-methyl-6-oxo-1,6-dihydro-2-pyrimidinyl)thio]acetamide

> <categories>
1.2

$$$$
3-{5-(4-methylphenyl)-1-[2-(trifluoromethyl)phenyl]-1H-pyrrol-2-yl}propanoic acid
  SciTegic04051715162D

 45 47  0  0  0  0            999 V2000
    2.7667   -1.1000    0.0000 N   0  0
    2.7667   -2.2250    0.0000 C   0  0
    2.1000   -0.6167    0.0000 C   0  0
    3.4792   -2.6375    0.0000 C   0  0
    4.1917   -2.2250    0.0000 C   0  0
    2.3542    0.1708    0.0000 C   0  0
    3.4375   -0.6167    0.0000 C   0  0
    3.1792    0.1708    0.0000 C   0  0
    1.3167   -0.8750    0.0000 C   0  0
    5.6167   -0.5792    0.0000 C   0  0
    4.2167   -0.8750    0.0000 C   0  0
    5.7917   -1.3875    0.0000 O   0  0
    4.9125   -2.6375    0.0000 F   0  0
    4.1917   -1.4000    0.0000 F   0  0
    4.4125   -3.0167    0.0000 F   0  0
    0.7042   -0.3250    0.0000 C   0  0
    1.1500   -1.6792    0.0000 C   0  0
    4.8375   -0.3250    0.0000 C   0  0
    3.4792   -3.4667    0.0000 C   0  0
    2.0542   -2.6375    0.0000 C   0  0
    6.2292   -0.0292    0.0000 O   0  0
    0.3667   -1.9375    0.0000 C   0  0
   -0.0833   -0.5792    0.0000 C   0  0
   -0.2500   -1.3875    0.0000 C   0  0
   -1.0333   -1.6417    0.0000 C   0  0
    2.7667   -3.8792    0.0000 C   0  0
    2.0542   -3.4667    0.0000 C   0  0
    1.7656    0.9793    0.0000 H   0  0
    3.7659    0.9806    0.0000 H   0  0
    4.4178   -1.8546    0.0000 H   0  0
    3.4692   -1.5393    0.0000 H   0  0
    0.9124    0.6531    0.0000 H   0  0
    1.8963   -2.3448    0.0000 H   0  0
    4.6341    0.6541    0.0000 H   0  0
    5.5826    0.3420    0.0000 H   0  0
    4.3455   -3.9662    0.0000 H   0  0
    1.1879   -2.1380    0.0000 H   0  0
    7.1798   -0.3396    0.0000 H   0  0
    0.1633   -2.9166    0.0000 H   0  0
   -0.8278    0.0884    0.0000 H   0  0
   -1.7778   -0.9741    0.0000 H   0  0
   -1.2351   -2.6211    0.0000 H   0  0
   -1.9830   -1.9550    0.0000 H   0  0
    2.7667   -4.8792    0.0000 H   0  0
    1.1879   -3.9662    0.0000 H   0  0
  2  1  1  0
  3  1  1  0
  4  2  2  0
  5  4  1  0
  6  3  2  0
  7  1  1  0
  8  7  2  0
  9  3  1  0
 10 18  1  0
 11  7  1  0
 12 10  2  0
 13  5  1  0
 14  5  1  0
 15  5  1  0
 16  9  2  0
 17  9  1  0
 18 11  1  0
 19  4  1  0
 20  2  1  0
 21 10  1  0
 22 17  2  0
 23 16  1  0
 24 22  1  0
 25 24  1  0
 26 27  1  0
 27 20  2  0
  8  6  1  0
 26 19  2  0
 23 24  2  0
  6 28  1  0
  8 29  1  0
 11 30  1  0
 11 31  1  0
 16 32  1  0
 17 33  1  0
 18 34  1  0
 18 35  1  0
 19 36  1  0
 20 37  1  0
 21 38  1  0
 22 39  1  0
 23 40  1  0
 25 41  1  0
 25 42  1  0
 25 43  1  0
 26 44  1  0
 27 45  1  0
M  END
> <Name>
3-{5-(4-methylphenyl)-1-[2-(trifluoromethyl)phenyl]-1H-pyrrol-2-yl}propanoic acid

> <ID>
6812448

> <RB>
5

> <clogP>
6.43

> <Supplier>
ChemBridge

> <tPSA>
42.23

> <Hacc>
3

> <Hdon>
1

> <logSw>
-7.018

> <Library>
ExpressPick

> <Molecular_Weight>
373.36832

> <NumQueries>
10

> <NumQueriesMapped>
1

> <QueriesMapped>
3-{1-[(aminocarbonothioyl)amino]-5-phenyl-1H-pyrrol-2-yl}propanoic acid

> <categories>
1.2

> <Scheme>
365

$$$$
1-(6-{6-[(3-pyridinylmethyl)amino]-1H-pyrrolo[2,3-b]pyridin-4-yl}-2-pyridinyl)ethanol
  SciTegic04051715162D

 45 48  0  0  0  0            999 V2000
    3.7292   -4.3042    0.0000 C   0  0
    4.4542   -4.7250    0.0000 N   0  0
    3.0167   -5.5542    0.0000 C   0  0
    2.3042   -6.7917    0.0000 N   0  0
    3.0167   -4.7250    0.0000 C   0  0
    2.3042   -5.9667    0.0000 C   0  0
    4.4542   -5.5500    0.0000 C   0  0
    3.5625   -3.5042    0.0000 N   0  0
    1.5917   -7.2042    0.0000 C   0  0
    3.7375   -5.9625    0.0000 C   0  0
    2.7292   -3.4167    0.0000 C   0  0
    2.4000   -4.1792    0.0000 C   0  0
    5.1667   -5.9542    0.0000 N   0  0
    6.5792   -8.4625    0.0000 N   0  0
    5.8792   -7.2042    0.0000 C   0  0
    1.5917   -8.0375    0.0000 C   0  0
    5.1667   -6.7875    0.0000 C   0  0
    0.8667   -8.4500    0.0000 O   0  0
    1.5875   -5.5500    0.0000 C   0  0
    5.8667   -8.0375    0.0000 C   0  0
    0.8667   -6.7917    0.0000 C   0  0
    0.8667   -5.9667    0.0000 C   0  0
    7.3000   -8.0542    0.0000 C   0  0
    6.5917   -6.8042    0.0000 C   0  0
    2.3042   -8.4542    0.0000 C   0  0
    7.3042   -7.2250    0.0000 C   0  0
    4.2331   -2.7624    0.0000 H   0  0
    3.7409   -6.9625    0.0000 H   0  0
    2.2243   -2.5535    0.0000 H   0  0
    1.4240   -4.3968    0.0000 H   0  0
    6.0308   -5.4509    0.0000 H   0  0
    0.7273   -7.5348    0.0000 H   0  0
    4.2993   -7.2851    0.0000 H   0  0
    4.3014   -6.2863    0.0000 H   0  0
    0.8624   -9.4500    0.0000 H   0  0
    1.5887   -4.5500    0.0000 H   0  0
    4.9935   -8.5248    0.0000 H   0  0
    0.0023   -7.2944    0.0000 H   0  0
    0.0005   -5.4669    0.0000 H   0  0
    8.1627   -8.5599    0.0000 H   0  0
    6.6027   -5.8043    0.0000 H   0  0
    2.2966   -9.4542    0.0000 H   0  0
    3.1720   -7.9573    0.0000 H   0  0
    3.1674   -8.9590    0.0000 H   0  0
    8.1739   -6.7315    0.0000 H   0  0
  2  1  2  0
  3  5  2  0
  4  6  1  0
  5  1  1  0
  6  3  1  0
  7  2  1  0
  8  1  1  0
  9  4  2  0
 10  3  1  0
 11  8  1  0
 12  5  1  0
 13  7  1  0
 14 20  1  0
 15 17  1  0
 16  9  1  0
 17 13  1  0
 18 16  1  0
 19  6  2  0
 20 15  2  0
 21 22  2  0
 22 19  1  0
 23 26  1  0
 24 15  1  0
 25 16  1  0
 26 24  2  0
 12 11  2  0
 10  7  2  0
  9 21  1  0
 14 23  2  0
  8 27  1  0
 10 28  1  0
 11 29  1  0
 12 30  1  0
 13 31  1  0
 16 32  1  0
 17 33  1  0
 17 34  1  0
 18 35  1  0
 19 36  1  0
 20 37  1  0
 21 38  1  0
 22 39  1  0
 23 40  1  0
 24 41  1  0
 25 42  1  0
 25 43  1  0
 25 44  1  0
 26 45  1  0
M  END
> <Name>
1-(6-{6-[(3-pyridinylmethyl)amino]-1H-pyrrolo[2,3-b]pyridin-4-yl}-2-pyridinyl)ethanol

> <ID>
48088701

> <RB>
5

> <clogP>
1.06

> <Supplier>
ChemBridge

> <tPSA>
86.72

> <Hacc>
4

> <Hdon>
3

> <Molecular_Weight>
345.39776

> <NumQueries>
10

> <NumQueriesMapped>
1

> <QueriesMapped>
2-({[2-(diethylamino)-3-pyridinyl]methyl}amino)nicotinamide

> <categories>
1.2

> <LogSw>
-1.32

> <LIBRARY>
CORE

> <Scheme>
2524

> <StereoChemistry>
racemic

$$$$
2-{[5-(2-hydroxyethyl)-4-methyl-6-oxo-1,6-dihydro-2-pyrimidinyl]thio}-N-(3-hydroxyphenyl)acetamide
  SciTegic04051715162D

 40 41  0  0  0  0            999 V2000
    2.2667    3.1083    0.0000 N   0  0
    2.9167    3.4833    0.0000 C   0  0
    2.9167    4.2292    0.0000 C   0  0
    1.6167    3.4833    0.0000 C   0  0
    1.6167    4.2292    0.0000 N   0  0
    2.2667    4.6042    0.0000 C   0  0
   -0.3333    3.1083    0.0000 C   0  0
    0.9667    3.1083    0.0000 S   0  0
   -0.9833    3.4833    0.0000 N   0  0
    3.5667    3.1083    0.0000 O   0  0
   -1.6333    3.1083    0.0000 C   0  0
   -2.2833    3.4833    0.0000 C   0  0
   -0.3333    2.3583    0.0000 O   0  0
    0.3167    3.4833    0.0000 C   0  0
    3.5667    4.6042    0.0000 C   0  0
   -2.9333    3.1083    0.0000 C   0  0
    2.2667    5.3542    0.0000 C   0  0
   -3.5833    3.4833    0.0000 O   0  0
    4.2167    5.7292    0.0000 O   0  0
   -2.2833    1.9833    0.0000 C   0  0
   -1.6333    2.3583    0.0000 C   0  0
   -2.9333    2.3583    0.0000 C   0  0
    3.5667    5.3542    0.0000 C   0  0
    2.2667    2.1083    0.0000 H   0  0
   -0.9833    4.4833    0.0000 H   0  0
   -2.2833    4.4833    0.0000 H   0  0
    0.3167    4.4833    0.0000 H   0  0
    1.1826    3.9834    0.0000 H   0  0
    4.4326    4.1041    0.0000 H   0  0
    3.5665    3.6042    0.0000 H   0  0
    3.1329    5.8539    0.0000 H   0  0
    1.3991    5.8515    0.0000 H   0  0
    2.2653    6.3542    0.0000 H   0  0
   -4.4492    2.9831    0.0000 H   0  0
    5.0816    5.2272    0.0000 H   0  0
   -2.2833    0.9833    0.0000 H   0  0
   -0.7674    1.8582    0.0000 H   0  0
   -3.7992    1.8582    0.0000 H   0  0
    2.7008    5.8543    0.0000 H   0  0
    3.5669    6.3542    0.0000 H   0  0
  2  1  1  0
  3  2  1  0
  4  1  1  0
  5  4  2  0
  6  5  1  0
  7 14  1  0
  8  4  1  0
  9  7  1  0
 10  2  2  0
 11  9  1  0
 12 11  1  0
 13  7  2  0
 14  8  1  0
 15  3  1  0
 16 12  2  0
 17  6  1  0
 18 16  1  0
 19 23  1  0
 20 21  1  0
 21 11  2  0
 22 20  2  0
 23 15  1  0
  3  6  2  0
 16 22  1  0
  1 24  1  0
  9 25  1  0
 12 26  1  0
 14 27  1  0
 14 28  1  0
 15 29  1  0
 15 30  1  0
 17 31  1  0
 17 32  1  0
 17 33  1  0
 18 34  1  0
 19 35  1  0
 20 36  1  0
 21 37  1  0
 22 38  1  0
 23 39  1  0
 23 40  1  0
M  END
> <Name>
2-{[5-(2-hydroxyethyl)-4-methyl-6-oxo-1,6-dihydro-2-pyrimidinyl]thio}-N-(3-hydroxyphenyl)acetamide

> <ID>
9150258

> <RB>
6

> <clogP>
-0.604

> <Supplier>
ChemBridge

> <tPSA>
115.31

> <Hacc>
5

> <Hdon>
4

> <logSw>
-2.44

> <Library>
ExpressPick

> <Molecular_Weight>
335.37818

> <NumQueries>
10

> <NumQueriesMapped>
1

> <QueriesMapped>
N-(3-hydroxyphenyl)-2-[(4-methyl-6-oxo-1,6-dihydro-2-pyrimidinyl)thio]acetamide

> <categories>
1.2

$$$$
1-(cis-4-aminocyclohexyl)-N-[3-(1H-indazol-1-yl)propyl]-1H-1,2,3-triazole-4-carboxamide
  SciTegic04051715162D

 52 55  0  0  0  0            999 V2000
    2.9542   -5.2917    0.0000 C   0  0
    3.3667   -6.5667    0.0000 N   0  0
    3.6292   -5.7750    0.0000 N   0  0
    2.5417   -6.5667    0.0000 N   0  0
    2.2917   -5.7875    0.0000 C   0  0
    5.8417   -1.9167    0.0000 N   0  0
    5.1000   -1.5792    0.0000 N   0  0
    2.9542   -4.4667    0.0000 C   0  0
    5.2000   -0.7542    0.0000 C   0  0
    6.4042   -1.3250    0.0000 C   0  0
    6.0042   -0.6000    0.0000 C   0  0
    2.0542   -7.2417    0.0000 C   0  0  1  0  0  0
    2.2292   -4.0542    0.0000 O   0  0
    3.6667   -4.0542    0.0000 N   0  0
    1.2375   -7.1542    0.0000 C   0  0
    2.4042   -7.9917    0.0000 C   0  0
    4.3792   -1.9917    0.0000 C   0  0
    0.6167   -9.2625    0.0000 N   0  0
    1.0917   -8.5917    0.0000 C   0  0  2  0  0  0
    0.7625   -7.8292    0.0000 C   0  0
    1.9167   -8.6667    0.0000 C   0  0
    4.3792   -2.8167    0.0000 C   0  0
    4.6542   -0.1250    0.0000 C   0  0
    6.2875    0.1875    0.0000 C   0  0
    3.6667   -3.2292    0.0000 C   0  0
    4.9250    0.6583    0.0000 C   0  0
    5.7417    0.8208    0.0000 C   0  0
    1.3390   -5.4835    0.0000 H   0  0
    7.3960   -1.4526    0.0000 H   0  0
    1.6471   -6.3283    0.0000 H   0  0
    4.5330   -4.5537    0.0000 H   0  0
    0.2432   -7.0477    0.0000 H   0  0
    1.8130   -6.3364    0.0000 H   0  0
    2.8271   -8.8979    0.0000 H   0  0
    2.9897   -7.1810    0.0000 H   0  0
    3.5141   -1.4901    0.0000 H   0  0
    4.3821   -0.9917    0.0000 H   0  0
    1.0363  -10.1702    0.0000 H   0  0
   -0.3788   -9.1681    0.0000 H   0  0
    1.5104   -9.4998    0.0000 H   0  0
    0.1870   -8.6470    0.0000 H   0  0
    0.3661   -6.9111    0.0000 H   0  0
    2.9126   -8.7572    0.0000 H   0  0
    1.3312   -9.4774    0.0000 H   0  0
    5.2455   -3.3162    0.0000 H   0  0
    5.2451   -2.3164    0.0000 H   0  0
    3.6724   -0.3147    0.0000 H   0  0
    7.2708    0.3695    0.0000 H   0  0
    2.8004   -2.7297    0.0000 H   0  0
    2.8008   -3.7295    0.0000 H   0  0
    4.2677    1.4120    0.0000 H   0  0
    6.0672    1.7663    0.0000 H   0  0
  2  3  2  0
  3  1  1  0
  4  5  1  0
  5  1  2  0
  6  7  1  0
  7 17  1  0
  8  1  1  0
  9  7  1  0
 10  6  2  0
 11  9  2  0
 12  4  1  0
 13  8  2  0
 14  8  1  0
 15 12  1  0
 16 12  1  0
 17 22  1  0
 19 18  1  0
 19 21  1  0
 20 15  1  0
 21 16  1  0
 22 25  1  0
 23  9  1  0
 24 11  1  0
 25 14  1  0
 26 23  2  0
 27 26  1  0
  2  4  1  0
 20 19  1  0
 10 11  1  0
 27 24  2  0
  5 28  1  0
 10 29  1  0
 12 30  1  1
 14 31  1  0
 15 32  1  0
 15 33  1  0
 16 34  1  0
 16 35  1  0
 17 36  1  0
 17 37  1  0
 18 38  1  0
 18 39  1  0
 19 40  1  1
 20 41  1  0
 20 42  1  0
 21 43  1  0
 21 44  1  0
 22 45  1  0
 22 46  1  0
 23 47  1  0
 24 48  1  0
 25 49  1  0
 25 50  1  0
 26 51  1  0
 27 52  1  0
M  END
> <Name>
1-(cis-4-aminocyclohexyl)-N-[3-(1H-indazol-1-yl)propyl]-1H-1,2,3-triazole-4-carboxamide

> <ID>
40057937

> <RB>
6

> <clogP>
0.8

> <Supplier>
ChemBridge

> <tPSA>
103.65

> <Hacc>
5

> <Hdon>
2

> <Molecular_Weight>
367.4481

> <NumQueries>
10

> <NumQueriesMapped>
1

> <QueriesMapped>
N-[1-(1-cyclopropylethyl)-4-methyl-1H-pyrazol-5-yl]-2-(2H-indazol-2-yl)acetamide

> <categories>
1.2

> <LogSw>
-2.56

> <LIBRARY>
CORE

> <Scheme>
2658

> <StereoChemistry>
N/A

$$$$
2-({[2-(3,4-dihydro-2(1H)-isoquinolinyl)-3-pyridinyl]methyl}amino)nicotinamide
  SciTegic04051715162D

 48 51  0  0  0  0            999 V2000
    5.1167   -8.2167    0.0000 N   0  0
    5.8417   -7.7917    0.0000 C   0  0
    3.6667   -5.7292    0.0000 C   0  0
    4.3792   -5.3125    0.0000 C   0  0
    3.6875   -6.5667    0.0000 C   0  0
    5.8292   -6.9667    0.0000 C   0  0
    5.1417   -9.0417    0.0000 C   0  0
    5.1000   -5.7167    0.0000 N   0  0
    4.4292   -9.4750    0.0000 C   0  0
    6.5542   -8.1917    0.0000 N   0  0
    4.3792   -4.4875    0.0000 N   0  0
    4.4000   -7.8167    0.0000 C   0  0
    5.1042   -6.5500    0.0000 C   0  0
    3.7042   -9.0750    0.0000 C   0  0
    2.9750   -6.9792    0.0000 O   0  0
    3.6875   -8.2500    0.0000 C   0  0
    4.4167   -6.9667    0.0000 N   0  0
    2.9542   -5.3167    0.0000 C   0  0
    6.5417   -6.5417    0.0000 C   0  0
    7.2667   -7.7792    0.0000 C   0  0
    4.4500  -10.3000    0.0000 C   0  0
    3.6542   -4.0667    0.0000 C   0  0
    3.0000   -9.5042    0.0000 C   0  0
    2.9417   -4.4917    0.0000 C   0  0
    7.2542   -6.9500    0.0000 C   0  0
    3.7375  -10.7292    0.0000 C   0  0
    3.0167  -10.3250    0.0000 C   0  0
    5.1720  -10.0412    0.0000 H   0  0
    5.9961   -8.5221    0.0000 H   0  0
    5.9616   -5.2091    0.0000 H   0  0
    3.5268   -7.3294    0.0000 H   0  0
    5.2544   -7.2971    0.0000 H   0  0
    4.2399   -7.0530    0.0000 H   0  0
    4.2360   -6.0537    0.0000 H   0  0
    3.6673   -7.2502    0.0000 H   0  0
    2.8331   -8.7696    0.0000 H   0  0
    4.4399   -7.9664    0.0000 H   0  0
    5.2688   -6.4434    0.0000 H   0  0
    2.0917   -5.8227    0.0000 H   0  0
    6.5330   -5.5417    0.0000 H   0  0
    8.1368   -8.2721    0.0000 H   0  0
    5.3268  -10.7809    0.0000 H   0  0
    3.6482   -3.0667    0.0000 H   0  0
    2.1232   -9.0234    0.0000 H   0  0
    2.0684   -4.0045    0.0000 H   0  0
    8.1156   -6.4421    0.0000 H   0  0
    3.7530  -11.7291    0.0000 H   0  0
    2.1590  -10.8392    0.0000 H   0  0
  2  1  1  0
  3  4  1  0
  4  8  1  0
  5  3  1  0
  6  2  1  0
  7  1  1  0
  8 13  1  0
  9  7  1  0
 10  2  2  0
 11  4  2  0
 12  1  1  0
 13  6  1  0
 14 16  1  0
 15  5  2  0
 16 12  1  0
 17  5  1  0
 18  3  2  0
 19  6  2  0
 20 10  1  0
 21  9  2  0
 22 11  1  0
 23 14  2  0
 24 22  2  0
 25 20  2  0
 26 21  1  0
 27 23  1  0
 14  9  1  0
 19 25  1  0
 27 26  2  0
 18 24  1  0
  7 28  1  0
  7 29  1  0
  8 30  1  0
 12 31  1  0
 12 32  1  0
 13 33  1  0
 13 34  1  0
 16 35  1  0
 16 36  1  0
 17 37  1  0
 17 38  1  0
 18 39  1  0
 19 40  1  0
 20 41  1  0
 21 42  1  0
 22 43  1  0
 23 44  1  0
 24 45  1  0
 25 46  1  0
 26 47  1  0
 27 48  1  0
M  END
> <Name>
2-({[2-(3,4-dihydro-2(1H)-isoquinolinyl)-3-pyridinyl]methyl}amino)nicotinamide

> <ID>
65550148

> <RB>
5

> <clogP>
3.44

> <Supplier>
ChemBridge

> <tPSA>
84.14

> <Hacc>
3

> <Hdon>
2

> <Molecular_Weight>
359.42434

> <NumQueries>
10

> <NumQueriesMapped>
1

> <QueriesMapped>
2-({[2-(diethylamino)-3-pyridinyl]methyl}amino)nicotinamide

> <categories>
1.2

> <LogSw>
-5.07

> <LIBRARY>
CORE

> <Scheme>
4061

> <StereoChemistry>
N/A

$$$$
(4R)-N-methyl-4-(4-{[methyl(3-methylbut-2-enoyl)amino]methyl}-1H-1,2,3-triazol-1-yl)-L-prolinamide
  SciTegic04051715162D

 47 48  0  0  1  0            999 V2000
    6.0125   -6.3417    0.0000 N   0  0
    5.6042   -5.6292    0.0000 N   0  0
    4.7042   -6.6167    0.0000 C   0  0
    5.4500   -6.9542    0.0000 N   0  0
    4.8000   -5.7917    0.0000 C   0  0
    3.2750   -8.2625    0.0000 C   0  0
    5.9292   -4.8542    0.0000 C   0  0  2  0  0  0
    6.7917   -3.8375    0.0000 N   0  0
    3.2625   -9.0792    0.0000 C   0  0
    6.0292   -3.5292    0.0000 C   0  0  1  0  0  0
    5.5000   -4.1667    0.0000 C   0  0
    3.9917   -7.8500    0.0000 N   0  0
    5.8167   -2.7292    0.0000 C   0  0
    3.9917   -7.0292    0.0000 C   0  0
    6.7292   -4.6625    0.0000 C   0  0
    2.5625   -7.8417    0.0000 O   0  0
    2.5417   -9.4917    0.0000 C   0  0
    6.4042   -2.1500    0.0000 O   0  0
    5.0250   -2.5125    0.0000 N   0  0
    4.7042   -8.2625    0.0000 C   0  0
    2.5292  -10.3167    0.0000 C   0  0
    1.8375   -9.0667    0.0000 C   0  0
    4.8250   -1.7167    0.0000 C   0  0
    4.0639   -5.1148    0.0000 H   0  0
    4.9324   -4.9346    0.0000 H   0  0
    7.6413   -3.3102    0.0000 H   0  0
    4.1237   -9.5875    0.0000 H   0  0
    6.7790   -2.8675    0.0000 H   0  0
    4.8613   -4.9361    0.0000 H   0  0
    4.9704   -3.3184    0.0000 H   0  0
    3.1254   -6.5297    0.0000 H   0  0
    3.1258   -7.5295    0.0000 H   0  0
    6.6537   -5.6596    0.0000 H   0  0
    7.7017   -4.4295    0.0000 H   0  0
    4.3105   -3.2122    0.0000 H   0  0
    5.5708   -7.7635    0.0000 H   0  0
    4.6996   -9.2625    0.0000 H   0  0
    5.5688   -8.7650    0.0000 H   0  0
    1.6584  -10.8084    0.0000 H   0  0
    3.3929  -10.8206    0.0000 H   0  0
    2.5229  -11.3167    0.0000 H   0  0
    0.9658   -9.5568    0.0000 H   0  0
    1.8502   -8.0668    0.0000 H   0  0
    0.9770   -8.5572    0.0000 H   0  0
    3.8618   -1.4479    0.0000 H   0  0
    5.5408   -1.0184    0.0000 H   0  0
    4.5765   -0.7481    0.0000 H   0  0
  2  1  1  0
  3  4  1  0
  4  1  2  0
  5  2  1  0
  6 12  1  0
  7  2  1  0
  8 15  1  0
  9  6  1  0
 10 11  1  0
 11  7  1  0
 12 14  1  0
 10 13  1  0
 14  3  1  0
 15  7  1  0
 16  6  2  0
 17  9  2  0
 18 13  2  0
 19 13  1  0
 20 12  1  0
 21 17  1  0
 22 17  1  0
 23 19  1  0
  5  3  2  0
  8 10  1  0
  5 24  1  0
  7 25  1  1
  8 26  1  0
  9 27  1  0
 10 28  1  6
 11 29  1  0
 11 30  1  0
 14 31  1  0
 14 32  1  0
 15 33  1  0
 15 34  1  0
 19 35  1  0
 20 36  1  0
 20 37  1  0
 20 38  1  0
 21 39  1  0
 21 40  1  0
 21 41  1  0
 22 42  1  0
 22 43  1  0
 22 44  1  0
 23 45  1  0
 23 46  1  0
 23 47  1  0
M  END
> <Name>
(4R)-N-methyl-4-(4-{[methyl(3-methylbut-2-enoyl)amino]methyl}-1H-1,2,3-triazol-1-yl)-L-prolinamide

> <ID>
22073662

> <RB>
5

> <clogP>
-1.93

> <Supplier>
ChemBridge

> <tPSA>
92.15

> <Hacc>
5

> <Hdon>
2

> <Molecular_Weight>
320.39006

> <NumQueries>
10

> <NumQueriesMapped>
1

> <QueriesMapped>
(4S)-4-(4-{1-[(mesitylcarbonyl)amino]-1-methylethyl}-1H-1,2,3-triazol-1-yl)-N-methyl-L-prolinamide

> <categories>
1.2

> <LogSw>
-1.2

> <LIBRARY>
CORE

> <Scheme>
2421

> <StereoChemistry>
R, S

$$$$
N-[3-(3-methyl-2-oxo-1-imidazolidinyl)phenyl]-1H-indazole-3-carboxamide
  SciTegic04051715162D

 42 45  0  0  0  0            999 V2000
    0.6792   -1.1250    0.0000 C   0  0
   -1.4625   -5.6917    0.0000 C   0  0
   -1.4708   -4.8667    0.0000 N   0  0
    0.0167   -0.6250    0.0000 N   0  0
    0.6792   -1.9625    0.0000 C   0  0
    1.3542   -0.6417    0.0000 C   0  0
    0.2750    0.1500    0.0000 N   0  0
   -2.2500   -5.9417    0.0000 N   0  0
   -0.7583   -4.4542    0.0000 C   0  0
   -0.0333   -2.3750    0.0000 N   0  0
   -2.2583   -4.6167    0.0000 C   0  0
    1.1042    0.1500    0.0000 C   0  0
   -0.7583   -3.6292    0.0000 C   0  0
   -0.7958   -6.1875    0.0000 O   0  0
   -2.7333   -5.2792    0.0000 C   0  0
   -0.0375   -3.2125    0.0000 C   0  0
    1.3917   -2.3750    0.0000 O   0  0
    2.1625   -0.8167    0.0000 C   0  0
   -2.5083   -6.7292    0.0000 C   0  0
   -0.0333   -4.8625    0.0000 C   0  0
    0.6792   -4.4417    0.0000 C   0  0
    0.6750   -3.6250    0.0000 C   0  0
    1.6542    0.7625    0.0000 C   0  0
    2.7167   -0.2000    0.0000 C   0  0
    2.4667    0.5875    0.0000 C   0  0
   -0.3097    0.9612    0.0000 H   0  0
   -0.8984   -1.8733    0.0000 H   0  0
   -3.2114   -4.3141    0.0000 H   0  0
   -1.6756   -3.8040    0.0000 H   0  0
   -1.6245   -3.1294    0.0000 H   0  0
   -3.3227   -4.4713    0.0000 H   0  0
   -3.3160   -6.0919    0.0000 H   0  0
    2.4702   -1.7682    0.0000 H   0  0
   -3.4754   -6.9835    0.0000 H   0  0
   -1.7930   -7.4281    0.0000 H   0  0
   -2.7569   -7.6978    0.0000 H   0  0
   -0.0230   -5.8624    0.0000 H   0  0
    1.5490   -4.9352    0.0000 H   0  0
    1.5400   -3.1233    0.0000 H   0  0
    1.3458    1.7138    0.0000 H   0  0
    3.6942   -0.4107    0.0000 H   0  0
    3.1393    1.3275    0.0000 H   0  0
  2  3  1  0
  3  9  1  0
  4  1  2  0
  5  1  1  0
  6  1  1  0
  7  4  1  0
  8  2  1  0
  9 13  2  0
 10  5  1  0
 11  3  1  0
 12  6  1  0
 13 16  1  0
 14  2  2  0
 15 11  1  0
 16 10  1  0
 17  5  2  0
 18  6  2  0
 19  8  1  0
 20 21  2  0
 21 22  1  0
 22 16  2  0
 23 12  2  0
 24 18  1  0
 25 24  2  0
  7 12  1  0
 25 23  1  0
 20  9  1  0
 15  8  1  0
  7 26  1  0
 10 27  1  0
 11 28  1  0
 11 29  1  0
 13 30  1  0
 15 31  1  0
 15 32  1  0
 18 33  1  0
 19 34  1  0
 19 35  1  0
 19 36  1  0
 20 37  1  0
 21 38  1  0
 22 39  1  0
 23 40  1  0
 24 41  1  0
 25 42  1  0
M  END
> <Name>
N-[3-(3-methyl-2-oxo-1-imidazolidinyl)phenyl]-1H-indazole-3-carboxamide

> <ID>
32671810

> <RB>
3

> <clogP>
2.08

> <Supplier>
ChemBridge

> <tPSA>
81.33

> <Hacc>
3

> <Hdon>
2

> <Molecular_Weight>
335.35988

> <NumQueries>
10

> <NumQueriesMapped>
1

> <QueriesMapped>
N-[1-(1-cyclopropylethyl)-4-methyl-1H-pyrazol-5-yl]-2-(2H-indazol-2-yl)acetamide

> <categories>
1.2

> <LogSw>
-3.42

> <LIBRARY>
CORE

> <Scheme>
3505

> <StereoChemistry>
N/A

$$$$
N-[(4-chloro-1-methyl-1H-indazol-3-yl)methyl]-1-(methylsulfonyl)-L-prolinamide
  SciTegic04051715162D

 43 45  0  0  1  0            999 V2000
    4.7542   -7.0542    0.0000 S   0  0
    8.3792   -4.6875    0.0000 N   0  0
    7.6417   -4.3417    0.0000 C   0  0
    5.5417   -7.3167    0.0000 N   0  0
    7.7500   -3.5167    0.0000 C   0  0
    8.9542   -4.0917    0.0000 N   0  0
    6.2042   -6.8292    0.0000 C   0  0  2  0  0  0
    8.5542   -3.3667    0.0000 C   0  0
    6.2167   -5.9917    0.0000 C   0  0
    6.9292   -5.5792    0.0000 N   0  0
    6.9250   -4.7542    0.0000 C   0  0
    4.4917   -7.8500    0.0000 O   0  0
    5.0125   -6.2667    0.0000 O   0  0
    7.2042   -2.8917    0.0000 C   0  0
    5.4917   -5.5750    0.0000 O   0  0
    3.9625   -6.8000    0.0000 C   0  0
    5.8042   -8.1042    0.0000 C   0  0
    9.7667   -4.2042    0.0000 C   0  0
    6.8792   -7.3250    0.0000 C   0  0
    6.3792   -3.0375    0.0000 Cl  0  0
    8.8292   -2.5875    0.0000 C   0  0
    6.6375   -8.0917    0.0000 C   0  0
    8.2917   -1.9542    0.0000 C   0  0
    7.4792   -2.1125    0.0000 C   0  0
    5.3152   -6.3713    0.0000 H   0  0
    7.7968   -6.0765    0.0000 H   0  0
    6.0580   -4.2558    0.0000 H   0  0
    6.0607   -5.2572    0.0000 H   0  0
    3.2230   -7.4732    0.0000 H   0  0
    3.7531   -5.8222    0.0000 H   0  0
    3.0104   -6.4943    0.0000 H   0  0
    6.1204   -9.0529    0.0000 H   0  0
    4.8043   -8.1192    0.0000 H   0  0
   10.4225   -3.4492    0.0000 H   0  0
   10.0767   -5.1549    0.0000 H   0  0
   10.7453   -4.4102    0.0000 H   0  0
    7.6851   -7.9170    0.0000 H   0  0
    7.1799   -6.3713    0.0000 H   0  0
    9.8126   -2.4063    0.0000 H   0  0
    7.6374   -8.0767    0.0000 H   0  0
    6.3368   -9.0454    0.0000 H   0  0
    8.6227   -1.0106    0.0000 H   0  0
    6.8259   -1.3554    0.0000 H   0  0
  2  3  2  0
  3 11  1  0
  4  1  1  0
  5  3  1  0
  6  2  1  0
  7  4  1  0
  8  5  1  0
  7  9  1  0
 10  9  1  0
 11 10  1  0
 12  1  2  0
 13  1  2  0
 14  5  2  0
 15  9  2  0
 16  1  1  0
 17  4  1  0
 18  6  1  0
 19  7  1  0
 20 14  1  0
 21  8  2  0
 22 17  1  0
 23 24  2  0
 24 14  1  0
 19 22  1  0
  8  6  1  0
 21 23  1  0
  7 25  1  1
 10 26  1  0
 11 27  1  0
 11 28  1  0
 16 29  1  0
 16 30  1  0
 16 31  1  0
 17 32  1  0
 17 33  1  0
 18 34  1  0
 18 35  1  0
 18 36  1  0
 19 37  1  0
 19 38  1  0
 21 39  1  0
 22 40  1  0
 22 41  1  0
 23 42  1  0
 24 43  1  0
M  END
> <Name>
N-[(4-chloro-1-methyl-1H-indazol-3-yl)methyl]-1-(methylsulfonyl)-L-prolinamide

> <ID>
90069243

> <RB>
3

> <clogP>
0.72

> <Supplier>
ChemBridge

> <tPSA>
84.3

> <Hacc>
4

> <Hdon>
1

> <Molecular_Weight>
370.85436

> <NumQueries>
10

> <NumQueriesMapped>
1

> <QueriesMapped>
N-[1-(1-cyclopropylethyl)-4-methyl-1H-pyrazol-5-yl]-2-(2H-indazol-2-yl)acetamide

> <categories>
1.2

> <LogSw>
-2.52

> <LIBRARY>
CORE

> <Scheme>
2736

> <StereoChemistry>
S

$$$$
(2S,4S)-N-ethyl-4-(4-{[methyl(2-thienylcarbonyl)amino]methyl}-1H-1,2,3-triazol-1-yl)pyrrolidine-2-carboxamide
  SciTegic04051715162D

 47 49  0  0  1  0            999 V2000
    6.0125   -6.3417    0.0000 N   0  0
    5.6042   -5.6292    0.0000 N   0  0
    4.7042   -6.6167    0.0000 C   0  0
    5.4500   -6.9542    0.0000 N   0  0
    4.8000   -5.7917    0.0000 C   0  0
    3.2750   -8.2625    0.0000 C   0  0
    5.9292   -4.8542    0.0000 C   0  0  1  0  0  0
    3.9917   -7.8500    0.0000 N   0  0
    3.2625   -9.0792    0.0000 C   0  0
    6.7917   -3.8375    0.0000 N   0  0
    6.0292   -3.5292    0.0000 C   0  0  1  0  0  0
    5.5000   -4.1667    0.0000 C   0  0
    5.8167   -2.7292    0.0000 C   0  0
    3.9917   -7.0292    0.0000 C   0  0
    3.9292   -9.5792    0.0000 S   0  0
    6.7292   -4.6625    0.0000 C   0  0
    2.5667   -7.8292    0.0000 O   0  0
    2.5917   -9.5667    0.0000 C   0  0
    3.6542  -10.3667    0.0000 C   0  0
    6.4042   -2.1500    0.0000 O   0  0
    2.8292  -10.3542    0.0000 C   0  0
    5.0250   -2.5125    0.0000 N   0  0
    4.7042   -8.2625    0.0000 C   0  0
    4.8250   -1.7167    0.0000 C   0  0
    4.0292   -1.4917    0.0000 C   0  0
    4.0639   -5.1148    0.0000 H   0  0
    4.9324   -4.9346    0.0000 H   0  0
    7.6413   -3.3102    0.0000 H   0  0
    6.7790   -2.8675    0.0000 H   0  0
    4.8613   -4.9361    0.0000 H   0  0
    4.9704   -3.3184    0.0000 H   0  0
    3.1254   -6.5297    0.0000 H   0  0
    3.1258   -7.5295    0.0000 H   0  0
    6.6537   -5.6596    0.0000 H   0  0
    7.7017   -4.4295    0.0000 H   0  0
    1.6440   -9.2477    0.0000 H   0  0
    4.2269  -11.1864    0.0000 H   0  0
    2.2268  -11.1524    0.0000 H   0  0
    4.3105   -3.2122    0.0000 H   0  0
    5.5708   -7.7635    0.0000 H   0  0
    4.6996   -9.2625    0.0000 H   0  0
    5.5688   -8.7650    0.0000 H   0  0
    5.5424   -1.0200    0.0000 H   0  0
    5.7869   -1.9901    0.0000 H   0  0
    3.3138   -2.1904    0.0000 H   0  0
    3.7856   -0.5218    0.0000 H   0  0
    3.0669   -1.2196    0.0000 H   0  0
  2  1  1  0
  3  4  1  0
  4  1  2  0
  5  2  1  0
  6  8  1  0
  7  2  1  0
  8 14  1  0
  9  6  1  0
 10 16  1  0
 11 12  1  0
 12  7  1  0
 11 13  1  0
 14  3  1  0
 15  9  1  0
 16  7  1  0
 17  6  2  0
 18  9  2  0
 19 15  1  0
 20 13  2  0
 21 18  1  0
 22 13  1  0
 23  8  1  0
 24 22  1  0
 25 24  1  0
  5  3  2  0
 10 11  1  0
 21 19  2  0
  5 26  1  0
  7 27  1  6
 10 28  1  0
 11 29  1  6
 12 30  1  0
 12 31  1  0
 14 32  1  0
 14 33  1  0
 16 34  1  0
 16 35  1  0
 18 36  1  0
 19 37  1  0
 21 38  1  0
 22 39  1  0
 23 40  1  0
 23 41  1  0
 23 42  1  0
 24 43  1  0
 24 44  1  0
 25 45  1  0
 25 46  1  0
 25 47  1  0
M  END
> <Name>
(2S,4S)-N-ethyl-4-(4-{[methyl(2-thienylcarbonyl)amino]methyl}-1H-1,2,3-triazol-1-yl)pyrrolidine-2-carboxamide

> <ID>
18478351

> <RB>
6

> <clogP>
-1.13

> <Supplier>
ChemBridge

> <tPSA>
92.15

> <Hacc>
5

> <Hdon>
2

> <Molecular_Weight>
362.44988

> <NumQueries>
10

> <NumQueriesMapped>
1

> <QueriesMapped>
(4S)-4-(4-{1-[(mesitylcarbonyl)amino]-1-methylethyl}-1H-1,2,3-triazol-1-yl)-N-methyl-L-prolinamide

> <categories>
1.2

> <LogSw>
-2.19

> <LIBRARY>
CORE

> <Scheme>
2421

> <StereoChemistry>
S, S

$$$$
trans-4-ethoxy-1-[(1-methyl-5-phenyl-1H-pyrrol-2-yl)carbonyl]pyrrolidin-3-ol
  SciTegic04051715162D

 45 47  0  0  0  0            999 V2000
    6.7042   -6.3792    0.0000 C   0  0
    6.7917   -7.1917    0.0000 N   0  0
    5.9917   -5.1417    0.0000 N   0  0
    5.9917   -5.9667    0.0000 C   0  0
    7.6000   -7.3667    0.0000 C   0  0
    7.4542   -6.0375    0.0000 C   0  0
    8.0125   -6.6500    0.0000 C   0  0
    6.6542   -4.6542    0.0000 C   0  0
    5.3250   -4.6625    0.0000 C   0  0
    6.3917   -3.8667    0.0000 C   0  0  1  0  0  0
    5.5792   -3.8750    0.0000 C   0  0  1  0  0  0
    5.2792   -6.3792    0.0000 O   0  0
    7.9375   -8.1250    0.0000 C   0  0
    6.1792   -7.7542    0.0000 C   0  0
    6.8667   -3.1792    0.0000 O   0  0
    5.1000   -3.1917    0.0000 O   0  0
    8.7667   -8.2042    0.0000 C   0  0
    7.4542   -8.7917    0.0000 C   0  0
    4.2667   -3.2750    0.0000 C   0  0
    3.7917   -2.6000    0.0000 C   0  0
    7.7792   -9.5417    0.0000 C   0  0
    9.0917   -8.9542    0.0000 C   0  0
    8.6167   -9.6292    0.0000 C   0  0
    7.6549   -5.0578    0.0000 H   0  0
    9.0066   -6.5418    0.0000 H   0  0
    7.4596   -4.0615    0.0000 H   0  0
    6.9704   -5.6029    0.0000 H   0  0
    4.5130   -4.0789    0.0000 H   0  0
    5.0178   -5.6141    0.0000 H   0  0
    7.3817   -4.0077    0.0000 H   0  0
    4.5904   -4.0241    0.0000 H   0  0
    6.3423   -8.7408    0.0000 H   0  0
    5.2496   -7.3857    0.0000 H   0  0
    5.3959   -8.3759    0.0000 H   0  0
    7.8633   -3.2621    0.0000 H   0  0
    9.3547   -7.3953    0.0000 H   0  0
    6.4602   -8.6827    0.0000 H   0  0
    3.8508   -4.1844    0.0000 H   0  0
    4.8483   -4.0885    0.0000 H   0  0
    2.7959   -2.6915    0.0000 H   0  0
    4.2140   -1.6935    0.0000 H   0  0
    3.2162   -1.7822    0.0000 H   0  0
    7.1876  -10.3480    0.0000 H   0  0
   10.0865   -9.0562    0.0000 H   0  0
    9.0306  -10.5395    0.0000 H   0  0
  2  1  1  0
  3  4  1  0
  4  1  1  0
  5  2  1  0
  6  1  2  0
  7  6  1  0
  8  3  1  0
  9  3  1  0
 10  8  1  0
 11  9  1  0
 12  4  2  0
 13  5  1  0
 14  2  1  0
 10 15  1  0
 11 16  1  0
 17 13  2  0
 18 13  1  0
 19 16  1  0
 20 19  1  0
 21 18  2  0
 22 17  1  0
 23 21  1  0
  7  5  2  0
 10 11  1  0
 22 23  2  0
  6 24  1  0
  7 25  1  0
  8 26  1  0
  8 27  1  0
  9 28  1  0
  9 29  1  0
 10 30  1  6
 11 31  1  1
 14 32  1  0
 14 33  1  0
 14 34  1  0
 15 35  1  0
 17 36  1  0
 18 37  1  0
 19 38  1  0
 19 39  1  0
 20 40  1  0
 20 41  1  0
 20 42  1  0
 21 43  1  0
 22 44  1  0
 23 45  1  0
M  END
> <Name>
trans-4-ethoxy-1-[(1-methyl-5-phenyl-1H-pyrrol-2-yl)carbonyl]pyrrolidin-3-ol

> <ID>
78674636

> <RB>
4

> <clogP>
0.02

> <Supplier>
ChemBridge

> <tPSA>
54.7

> <Hacc>
3

> <Hdon>
1

> <Molecular_Weight>
314.37888

> <NumQueries>
10

> <NumQueriesMapped>
1

> <QueriesMapped>
3-{1-[(aminocarbonothioyl)amino]-5-phenyl-1H-pyrrol-2-yl}propanoic acid

> <categories>
1.2

> <LogSw>
-2.82

> <LIBRARY>
CORE

> <Scheme>
2769

> <StereoChemistry>
trans

$$$$
(3S*,4R*)-1-(1H-indazol-3-ylcarbonyl)-N,N-dimethyl-4-(4-methylphenyl)pyrrolidin-3-amine
  SciTegic04051715162D

 50 53  0  0  0  0            999 V2000
    4.1250   -8.2500    0.0000 C   0  0
    3.4000   -7.0042    0.0000 N   0  0
    4.8875   -7.9042    0.0000 N   0  0
    3.4000   -7.8292    0.0000 C   0  0
    2.9917   -5.7375    0.0000 C   0  0  1  0  0  0
    4.2167   -9.0667    0.0000 C   0  0
    3.8042   -5.7292    0.0000 C   0  0  1  0  0  0
    2.7292   -6.5250    0.0000 C   0  0
    5.4375   -8.5125    0.0000 N   0  0
    4.0667   -6.5167    0.0000 C   0  0
    5.0292   -9.2375    0.0000 C   0  0
    2.5042   -5.0542    0.0000 C   0  0
    4.2792   -5.0417    0.0000 N   0  0
    2.6792   -8.2542    0.0000 O   0  0
    2.8417   -4.3000    0.0000 C   0  0
    1.6875   -5.1417    0.0000 C   0  0
    1.2042   -4.4750    0.0000 C   0  0
    2.3542   -3.6292    0.0000 C   0  0
    1.5375   -3.7167    0.0000 C   0  0
    3.6750   -9.6875    0.0000 C   0  0
    5.1042   -5.1125    0.0000 C   0  0
    3.9292   -4.3000    0.0000 C   0  0
    5.3000  -10.0167    0.0000 C   0  0
    1.0500   -3.0417    0.0000 C   0  0
    3.9375  -10.4750    0.0000 C   0  0
    4.7500  -10.6417    0.0000 C   0  0
    2.0028   -5.8859    0.0000 H   0  0
    4.7942   -5.8702    0.0000 H   0  0
    1.9155   -5.9437    0.0000 H   0  0
    2.4130   -7.4737    0.0000 H   0  0
    6.4313   -8.4016    0.0000 H   0  0
    4.8739   -5.9264    0.0000 H   0  0
    4.3829   -7.4654    0.0000 H   0  0
    3.8363   -4.1963    0.0000 H   0  0
    1.2812   -6.0554    0.0000 H   0  0
    0.2099   -4.5814    0.0000 H   0  0
    2.7600   -2.7152    0.0000 H   0  0
    2.6945   -9.4909    0.0000 H   0  0
    5.6744   -4.2910    0.0000 H   0  0
    5.5280   -6.0183    0.0000 H   0  0
    6.1007   -5.1966    0.0000 H   0  0
    4.4984   -3.4778    0.0000 H   0  0
    2.9323   -4.2218    0.0000 H   0  0
    3.5000   -3.3968    0.0000 H   0  0
    6.2813  -10.2091    0.0000 H   0  0
    1.4560   -2.1278    0.0000 H   0  0
    0.0561   -3.1515    0.0000 H   0  0
    0.4593   -2.2348    0.0000 H   0  0
    3.2738  -11.2230    0.0000 H   0  0
    5.0678  -11.5899    0.0000 H   0  0
  2  4  1  0
  3  1  2  0
  4  1  1  0
  5  8  1  0
  6  1  1  0
  7 10  1  0
  8  2  1  0
  9  3  1  0
 10  2  1  0
 11  6  1  0
  5 12  1  0
  7 13  1  0
 14  4  2  0
 15 12  2  0
 16 12  1  0
 17 16  2  0
 18 15  1  0
 19 17  1  0
 20  6  2  0
 21 13  1  0
 22 13  1  0
 23 11  2  0
 24 19  1  0
 25 20  1  0
 26 25  2  0
 11  9  1  0
 23 26  1  0
  5  7  1  0
 19 18  2  0
  5 27  1  6
  7 28  1  1
  8 29  1  0
  8 30  1  0
  9 31  1  0
 10 32  1  0
 10 33  1  0
 15 34  1  0
 16 35  1  0
 17 36  1  0
 18 37  1  0
 20 38  1  0
 21 39  1  0
 21 40  1  0
 21 41  1  0
 22 42  1  0
 22 43  1  0
 22 44  1  0
 23 45  1  0
 24 46  1  0
 24 47  1  0
 24 48  1  0
 25 49  1  0
 26 50  1  0
M  END
> <Name>
(3S*,4R*)-1-(1H-indazol-3-ylcarbonyl)-N,N-dimethyl-4-(4-methylphenyl)pyrrolidin-3-amine

> <ID>
42465646

> <RB>
3

> <clogP>
1.7

> <Supplier>
ChemBridge

> <tPSA>
52.23

> <Hacc>
3

> <Hdon>
1

> <Molecular_Weight>
348.44146

> <NumQueries>
10

> <NumQueriesMapped>
1

> <QueriesMapped>
N-[1-(1-cyclopropylethyl)-4-methyl-1H-pyrazol-5-yl]-2-(2H-indazol-2-yl)acetamide

> <categories>
1.2

> <LogSw>
-3.19

> <LIBRARY>
CORE

> <Scheme>
2613

> <StereoChemistry>
trans

$$$$
1-(3-furylmethyl)-N-[3-(1H-indol-2-yl)phenyl]-L-prolinamide
  SciTegic04051715162D

 52 56  0  0  1  0            999 V2000
   -1.5458   -3.9875    0.0000 C   0  0
   -2.2125   -4.4792    0.0000 N   0  0
    2.9792   -4.7917    0.0000 N   0  0
    2.0417   -3.6417    0.0000 C   0  0
   -1.8000   -3.1917    0.0000 C   0  0
    2.2250   -4.4625    0.0000 C   0  0  2  0  0  0
    1.2417   -3.3917    0.0000 N   0  0
   -2.8958   -3.9875    0.0000 C   0  0
    4.4042   -4.7792    0.0000 C   0  0
   -2.6333   -3.1917    0.0000 C   0  0
   -0.7583   -4.2417    0.0000 C   0  0
    3.6917   -4.3792    0.0000 C   0  0
    5.7417   -4.9500    0.0000 O   0  0
    2.6500   -3.0875    0.0000 O   0  0
    5.1292   -4.3667    0.0000 C   0  0
    0.6292   -3.9542    0.0000 C   0  0
   -0.1458   -3.7042    0.0000 C   0  0
    4.5917   -5.6125    0.0000 C   0  0
    5.4042   -5.6792    0.0000 C   0  0
    2.8875   -5.6167    0.0000 C   0  0
    1.6667   -5.0792    0.0000 C   0  0
   -0.5958   -5.0542    0.0000 C   0  0
    2.0917   -5.7875    0.0000 C   0  0
    0.1875   -5.3042    0.0000 C   0  0
   -3.6958   -4.1500    0.0000 C   0  0
   -3.1750   -2.5667    0.0000 C   0  0
    0.8042   -4.7542    0.0000 C   0  0
   -4.2083   -3.5417    0.0000 C   0  0
   -3.9958   -2.7417    0.0000 C   0  0
   -2.2066   -5.4792    0.0000 H   0  0
   -1.2102   -2.3841    0.0000 H   0  0
    2.9966   -3.8264    0.0000 H   0  0
    1.0235   -2.4158    0.0000 H   0  0
    3.6851   -3.3792    0.0000 H   0  0
    4.5530   -3.8711    0.0000 H   0  0
    5.2507   -3.3741    0.0000 H   0  0
   -0.3485   -2.7250    0.0000 H   0  0
    3.9356   -6.3671    0.0000 H   0  0
    5.9078   -6.5432    0.0000 H   0  0
    2.7770   -6.6106    0.0000 H   0  0
    3.8652   -5.4069    0.0000 H   0  0
    0.9956   -5.8205    0.0000 H   0  0
    1.1522   -4.2217    0.0000 H   0  0
   -1.3412   -5.7208    0.0000 H   0  0
    2.6062   -6.6450    0.0000 H   0  0
    1.1140   -5.9973    0.0000 H   0  0
    0.3956   -6.2823    0.0000 H   0  0
   -4.0247   -5.0944    0.0000 H   0  0
   -2.8573   -1.6185    0.0000 H   0  0
    1.7554   -5.0627    0.0000 H   0  0
   -5.1841   -3.7602    0.0000 H   0  0
   -4.6852   -2.0173    0.0000 H   0  0
  2  1  1  0
  3  6  1  0
  4  7  1  0
  5  1  2  0
  6  4  1  0
  7 16  1  0
  8  2  1  0
  9 12  1  0
 10  5  1  0
 11  1  1  0
 12  3  1  0
 13 15  1  0
 14  4  2  0
 15  9  2  0
 16 17  2  0
 17 11  1  0
 18  9  1  0
 19 18  2  0
 20  3  1  0
 21  6  1  0
 22 11  2  0
 23 21  1  0
 24 22  1  0
 25  8  2  0
 26 10  2  0
 27 24  2  0
 28 25  1  0
 29 26  1  0
  8 10  1  0
 16 27  1  0
 29 28  2  0
 20 23  1  0
 13 19  1  0
  2 30  1  0
  5 31  1  0
  6 32  1  6
  7 33  1  0
 12 34  1  0
 12 35  1  0
 15 36  1  0
 17 37  1  0
 18 38  1  0
 19 39  1  0
 20 40  1  0
 20 41  1  0
 21 42  1  0
 21 43  1  0
 22 44  1  0
 23 45  1  0
 23 46  1  0
 24 47  1  0
 25 48  1  0
 26 49  1  0
 27 50  1  0
 28 51  1  0
 29 52  1  0
M  END
> <Name>
1-(3-furylmethyl)-N-[3-(1H-indol-2-yl)phenyl]-L-prolinamide

> <ID>
53431110

> <RB>
5

> <clogP>
3.08

> <Supplier>
ChemBridge

> <tPSA>
61.27

> <Hacc>
3

> <Hdon>
2

> <Molecular_Weight>
385.45832

> <NumQueries>
10

> <NumQueriesMapped>
1

> <QueriesMapped>
3-{1-[(aminocarbonothioyl)amino]-5-phenyl-1H-pyrrol-2-yl}propanoic acid

> <categories>
1.2

> <LogSw>
-4.64

> <LIBRARY>
CORE

> <Scheme>
2724

> <StereoChemistry>
S

$$$$
methyl 2-{[(6-ethyl-2-methoxy-5-oxo-6,7-dihydro-5H-pyrrolo[3,4-b]pyridin-3-yl)methyl]amino}nicotinate
  SciTegic04051715162D

 46 48  0  0  0  0            999 V2000
    7.1375   -2.9292    0.0000 C   0  0
    7.9167   -3.1792    0.0000 C   0  0
    7.1417   -2.1000    0.0000 C   0  0
    8.4042   -2.5250    0.0000 N   0  0
    6.4375   -1.6792    0.0000 N   0  0
    5.7125   -2.9125    0.0000 C   0  0
    6.4167   -3.3292    0.0000 C   0  0
    4.2667   -5.3917    0.0000 C   0  0
    5.7167   -2.0792    0.0000 C   0  0
    4.2792   -4.5625    0.0000 C   0  0
    7.9375   -1.8500    0.0000 C   0  0
    4.9792   -5.8125    0.0000 C   0  0
    4.9917   -4.1500    0.0000 N   0  0
    4.9917   -3.3250    0.0000 C   0  0
    3.5625   -4.1292    0.0000 N   0  0
    8.1750   -3.9750    0.0000 O   0  0
    4.9792   -6.6375    0.0000 O   0  0
    5.0042   -1.6667    0.0000 O   0  0
    9.2375   -2.5375    0.0000 C   0  0
    5.7042   -5.4042    0.0000 O   0  0
    3.5500   -5.8000    0.0000 C   0  0
    2.8417   -4.5500    0.0000 C   0  0
    5.0167   -0.8375    0.0000 C   0  0
    6.4042   -5.8292    0.0000 C   0  0
    9.6542   -1.8292    0.0000 C   0  0
    2.8375   -5.3792    0.0000 C   0  0
    6.4029   -4.3291    0.0000 H   0  0
    7.3688   -1.0275    0.0000 H   0  0
    8.8915   -1.5503    0.0000 H   0  0
    5.8580   -4.6495    0.0000 H   0  0
    4.1266   -2.8234    0.0000 H   0  0
    4.1252   -3.8242    0.0000 H   0  0
    9.7274   -3.4093    0.0000 H   0  0
    8.7260   -3.3968    0.0000 H   0  0
    3.5422   -6.8000    0.0000 H   0  0
    1.9757   -4.0499    0.0000 H   0  0
    4.1547   -0.3306    0.0000 H   0  0
    5.8875   -0.3458    0.0000 H   0  0
    5.0245    0.1625    0.0000 H   0  0
    7.2782   -5.3432    0.0000 H   0  0
    6.3861   -6.8290    0.0000 H   0  0
    7.2620   -6.3433    0.0000 H   0  0
   10.6541   -1.8394    0.0000 H   0  0
    9.1596   -0.9601    0.0000 H   0  0
   10.1613   -0.9673    0.0000 H   0  0
    1.9678   -5.8727    0.0000 H   0  0
  2  1  1  0
  3  1  2  0
  4  2  1  0
  5  3  1  0
  6  7  2  0
  7  1  1  0
  8 10  2  0
  9  6  1  0
 10 13  1  0
 11  3  1  0
 12  8  1  0
 13 14  1  0
 14  6  1  0
 15 10  1  0
 16  2  2  0
 17 12  2  0
 18  9  1  0
 19  4  1  0
 20 12  1  0
 21  8  1  0
 22 15  2  0
 23 18  1  0
 24 20  1  0
 25 19  1  0
 26 22  1  0
 11  4  1  0
  9  5  2  0
 21 26  2  0
  7 27  1  0
 11 28  1  0
 11 29  1  0
 13 30  1  0
 14 31  1  0
 14 32  1  0
 19 33  1  0
 19 34  1  0
 21 35  1  0
 22 36  1  0
 23 37  1  0
 23 38  1  0
 23 39  1  0
 24 40  1  0
 24 41  1  0
 24 42  1  0
 25 43  1  0
 25 44  1  0
 25 45  1  0
 26 46  1  0
M  END
> <Name>
methyl 2-{[(6-ethyl-2-methoxy-5-oxo-6,7-dihydro-5H-pyrrolo[3,4-b]pyridin-3-yl)methyl]amino}nicotinate

> <ID>
60988376

> <RB>
7

> <clogP>
2.42

> <Supplier>
ChemBridge

> <tPSA>
93.65

> <Hacc>
6

> <Hdon>
1

> <Molecular_Weight>
356.3758

> <NumQueries>
10

> <NumQueriesMapped>
1

> <QueriesMapped>
2-({[2-(diethylamino)-3-pyridinyl]methyl}amino)nicotinamide

> <categories>
1.2

> <LogSw>
-3.87

> <LIBRARY>
CORE

> <Scheme>
2580

> <StereoChemistry>
N/A

$$$$
2-{[2-(4-chlorophenyl)morpholin-4-yl]carbonyl}-1,8-naphthyridine
  SciTegic04051715162D

 41 44  0  0  0  0            999 V2000
    5.1417   -6.7417    0.0000 N   0  0
    4.4292   -7.1542    0.0000 C   0  0
    3.7125   -8.3875    0.0000 N   0  0
    4.4292   -7.9750    0.0000 C   0  0
    3.7167   -9.2125    0.0000 C   0  0
    5.1417   -5.9042    0.0000 C   0  0
    5.8667   -5.5042    0.0000 C   0  0
    3.0000   -9.6167    0.0000 N   0  0
    5.8750   -4.6750    0.0000 C   0  0
    3.7167   -6.7417    0.0000 O   0  0
    6.5792   -5.9167    0.0000 O   0  0
    5.1417   -8.3875    0.0000 C   0  0
    4.4292   -9.6250    0.0000 C   0  0
    5.1500   -9.2167    0.0000 C   0  0
    6.5875   -4.2667    0.0000 C   0  0
    5.1500   -4.2542    0.0000 C   0  0
    5.8542   -7.1542    0.0000 C   0  0
    5.8750   -3.0125    0.0000 C   0  0
    6.5917   -3.4417    0.0000 C   0  0
    5.1542   -3.4292    0.0000 C   0  0
    6.5792   -6.7417    0.0000 C   0  0
    5.8792   -2.1875    0.0000 Cl  0  0
    3.0042  -10.4500    0.0000 C   0  0
    4.4375  -10.4500    0.0000 C   0  0
    3.7167  -10.8625    0.0000 C   0  0
    5.1417   -4.9042    0.0000 H   0  0
    4.2661   -6.3873    0.0000 H   0  0
    6.7355   -5.0091    0.0000 H   0  0
    6.0055   -7.8837    0.0000 H   0  0
    6.0165   -9.7159    0.0000 H   0  0
    7.4514   -4.7703    0.0000 H   0  0
    4.2821   -4.7510    0.0000 H   0  0
    6.7196   -7.6552    0.0000 H   0  0
    4.9850   -7.6487    0.0000 H   0  0
    7.4629   -2.9509    0.0000 H   0  0
    4.2893   -2.9272    0.0000 H   0  0
    6.5792   -7.7417    0.0000 H   0  0
    7.4484   -6.2472    0.0000 H   0  0
    2.1391  -10.9517    0.0000 H   0  0
    5.3051  -10.9473    0.0000 H   0  0
    3.7142  -11.8625    0.0000 H   0  0
  2  1  1  0
  3  4  1  0
  4  2  1  0
  5  3  2  0
  6  1  1  0
  7  6  1  0
  8  5  1  0
  9  7  1  0
 10  2  2  0
 11 21  1  0
 12  4  2  0
 13 14  2  0
 14 12  1  0
 15  9  2  0
 16  9  1  0
 17  1  1  0
 18 20  1  0
 19 15  1  0
 20 16  2  0
 21 17  1  0
 22 18  1  0
 23  8  2  0
 24 13  1  0
 25 24  2  0
 11  7  1  0
 19 18  2  0
 13  5  1  0
 23 25  1  0
  6 26  1  0
  6 27  1  0
  7 28  1  0
 12 29  1  0
 14 30  1  0
 15 31  1  0
 16 32  1  0
 17 33  1  0
 17 34  1  0
 19 35  1  0
 20 36  1  0
 21 37  1  0
 21 38  1  0
 23 39  1  0
 24 40  1  0
 25 41  1  0
M  END
> <Name>
2-{[2-(4-chlorophenyl)morpholin-4-yl]carbonyl}-1,8-naphthyridine

> <ID>
79538439

> <RB>
2

> <clogP>
1.65

> <Supplier>
ChemBridge

> <tPSA>
55.32

> <Hacc>
4

> <Hdon>
0

> <Molecular_Weight>
353.80224

> <NumQueries>
10

> <NumQueriesMapped>
1

> <QueriesMapped>
2-(2-phenylethyl)-4-(2-pyridinylcarbonyl)morpholine

> <categories>
1.2

> <LogSw>
-3.19

> <LIBRARY>
CORE

> <Scheme>
2577

> <StereoChemistry>
racemic

$$$$
2-hydroxy-3-nitrobenzaldehyde (5-ethyl-5H-[1,2,4]triazino[5,6-b]indol-3-yl)hydrazone
  SciTegic04051715162D

 43 46  0  0  0  0            999 V2000
   11.3875    0.7958    0.0000 C   0  0
   11.3875    1.5500    0.0000 C   0  0
   10.7375    0.4125    0.0000 N   0  0
   12.0500    0.4125    0.0000 N   0  0
   12.7000   -2.9500    0.0000 N   0  3
   10.0792    1.5500    0.0000 C   0  0
   13.3500   -2.5667    0.0000 C   0  0
   12.0500    1.9208    0.0000 N   0  0
   10.0792    0.7958    0.0000 C   0  0
   12.7000    0.7958    0.0000 C   0  0
   13.3500   -1.8167    0.0000 C   0  0
   12.7000    1.5500    0.0000 N   0  0
   14.0000   -1.4500    0.0000 C   0  0
   13.3500   -0.3167    0.0000 N   0  0
   12.0500   -2.5667    0.0000 O   0  5
   12.7000   -3.7000    0.0000 O   0  0
   13.3500    0.4208    0.0000 N   0  0
   14.0000   -0.7000    0.0000 C   0  0
   10.7375   -0.3292    0.0000 C   0  0
   12.7000   -1.4500    0.0000 O   0  0
   14.0000   -2.9500    0.0000 C   0  0
    9.4292    1.9208    0.0000 C   0  0
    9.4292    0.4208    0.0000 C   0  0
   14.6500   -1.8167    0.0000 C   0  0
   14.6500   -2.5667    0.0000 C   0  0
   10.0792   -0.7000    0.0000 C   0  0
    8.7792    1.5500    0.0000 C   0  0
    8.7792    0.7958    0.0000 C   0  0
   14.2159    0.9209    0.0000 H   0  0
   14.8683   -0.2040    0.0000 H   0  0
   11.6009   -0.8338    0.0000 H   0  0
   11.6049    0.1685    0.0000 H   0  0
[truncated: 13,337,155 more chars]
