# Supplementary material for: Comparative analyses of structural features and scaffold diversity for purchasable compound libraries
Source: J Cheminform. 2017 Apr 21;9:25. doi: 10.1186/s13321-017-0212-4 (PMC5400773; doi:10.1186/s13321-017-0212-4)
Supplement: Supplementary file 1 — Additional file 1: File S1. Studied structures in the SAR map.zip. [file 13321_2017_212_MOESM1_ESM.zip › Studied structures/Readme.txt]

After taking the copyright of these purchasable databases and your reqirement into consideration, 
critical sdf files of fragments and molecules represented in 'Results and discussion' are submitted 
as a part of the supporting information��

1. The sdf file, '12standard_st1.sdf', stands for all the Level 1 Scaffold Tree fragment 
of 12 standardized subsets.

2. The sdf file of '12standard_st1_sub10_tagged.sdf' represents 4816 obtained original molecules for 
SAR maps when using the representative Level 1 Scaffold Tree fragments as the queries of substructure 
searching.
